# Supplementary material for: Diversity of cultivable protease-producing bacteria and their extracellular proteases associated to scleractinian corals
Source: PeerJ. 2020 May 6;8:e9055. doi: 10.7717/peerj.9055 (PMC7210813; doi:10.7717/peerj.9055)
Supplement: Supplemental Information 1 [file peerj-08-9055-s003.fas]

>sA9
----ACGGTGAACAC-GGA-GCTTGCTC-TGT-GGGATCAGTGGCGAACGGGTGAGTAACACGTGAGCAACCTGCCCCTGACTCTGGGATAAGCGCTGGAAACGGCGTCTAATACTGGATATGTGACGTGATCGCATGGTCTGCGTCTGGAAAGAATTT-CG--------GTTGGGGATGGGCTCGCGGCCTATCAGCTTGTTGGTGAGGTAATGGCTCACCAAGGCGTCGACGGGTAGCCGGCCTGAGAGGGTGACCGGCCACACTGGGACTGAGACACGGCCCAGACTCCTACGGGAGGCAGCAGTGGGGAATATTGCACAATGGGCGCAAGCCTGATGCAGCAACGCCGCGTGAGGGATGACGGCC-TTCGGGTTGTAAACCTCTTTTAGCAGGGAAGAA-----GCGAAAG----------------TGACGGTACCTGCAGAAAAAGCGCCGGCTAAC-TACGTGCCAGCAGCCGCGGTAATACGTAGGGCGCAAGCGTTATCCGGAATTATTGGGCGTAAAGAGCTCGTAGGCGGTTTGTCGCGTCTGCTGTGAAATCCGGAGGCTCAACCTCCGGCCTGCAGTGGGTACGGGCAGACTAGAGTGCGGTAGGGGAGATTGGAATTCCTGGTGTAGCGGTGGAATGCGC
>sA10
-------GGACAGAT-GGGAGCTTGCTCCC-T-GAAGTCAGCGGCGGACGGGTGAGTAACACGTGGGCAACCTGCCTGTAAGACTGGGATAACTCCGGGAAACCGGGGCTAATACCGGATAATTCTTTCCCTCACATGAGGGAAAGCTGAAAGATGGTTTCG-GCTATCACTTACAGATGGGCCCGCGGCGCATTAGCTAGTTGGTGAGGTAACGGCTCACCAAGGCAACGATGCGTAGCCGACCTGAGAGGGTGATCGGCCACACTGGGACTGAGACACGGCCCAGACTCCTACGGGAGGCAGCAGTAGGGAATCTTCCGCAATGGACGAAAGTCTGACGGAGCAACGCCGCGTGAGTGATGAAGGTT-TTCGGATCGTAAAACTCTGTTGTTAGGGAAGAACAAGTACCGGAGTAACT-GCCGGTACCTTGACGGTACCTAACCAGAAAGCCACGGCTAAC-TACGTGCCAGCAGCCGCGGTAATACGTAGGTGGCAAGCGTTGTCCGGAATTATTGGGCGTAAAGCGCGCGCAGGCGGTTCCTTAAGTCTGATGTGAAAGCCCCCGGCTCAACCGGGGAGGGTCATTGGAAACTGGGGAACTTGAGTGCAGAAGAGAAGAGTGGAATTCCACGTGTAGCGGTGAAATGCGT
>Bacillus oceanisediminis H2(T)(NR GQ292772)
--------------T-GGGAGCTTGCTCCC-G-GAAGTCAGCGGCGGACGGGTGAGTAACACGTGGGCAACCTGCCTGTAAGACTGGGATAACTTCGGGAAACCGGAGCTAATACCGGATAATTCTTTCCCTCACATGAGGGAAAGCTGAAAGATGGTTTCG-GCTATCACTTACAGATGGGCCCGCGGCGCATTAGCTAGTTGGTGAGGTAACGGCTCACCAAGGCAACGATGCGTAGCCGACCTGAGAGGGTGATCGGCCACACTGGGACTGAGACACGGCCCAGACTCCTACGGGAGGCAGCAGTAGGGAATCTTCCGCAATGGACGAAAGTCTGACGGAGCAACGCCGCGTGAGTGATGAAGGTT-TTCGGATCGTAAAACTCTGTTGTTAGGGAAGAACAAGTACCGGAGTAACT-GCCGGTACCTTGACGGTACCTAACCAGAAAGCCACGGCTAAC-TACGTGCCAGCAGCCGCGGTAATACGTAGGTGGCAAGCGTTGTCCGGAATTATTGGGCGTAAAGCGCGCGCAGGCGGTTCCTTAAGTCTGATGTGAAAGCCCACGGCTCAACCGTGGAGGGTCATTGGAAACTGGGGAACTTGAGTGCAGAAGAGAAGAGTGGAATTCCACGTGTAGCGGTGAAATGCGT
>sA11
--------GACAGAT-GGGAGCTTGCTCCC-T-GAAGTCAGCGGCGGACGGGTGAGTAACACGTGGGCAACCTGCCTGTAAGACTGGGATAACTCCGGGAAACCGGGGCTAATACCGGATAATTCTTTCCCTCACATGAGGGAAAGCTGAAAGATGGTTTCG-GCTATCACTTACAGATGGGCCCGCGGCGCATTAGCTAGTTGGTGAGGTAACGGCTCACCAAGGCAACGATGCGTAGCCGACCTGAGAGGGTGATCGGCCACACTGGGACTGAGACACGGCCCAGACTCCTACGGGAGGCAGCAGTAGGGAATCTTCCGCAATGGACGAAAGTCTGACGGAGCAACGCCGCGTGAGTGATGAAGGTT-TTCGGATCGTAAAACTCTGTTGTTAGGGAAGAACAAGTACCGGAGTAACT-GCCGGTACCTTGACGGTACCTAACCAGAAAGCCACGGCTAAC-TACGTGCCAGCAGCCGCGGTAATACGTAGGTGGCAAGCGTTGTCCGGAATTATTGGGCGTAAAGCGCGCGCAGGCGGTTCCTTAAGTCTGATGTGAAAGCCCCCGGCTCAACCGGGGAGGGTCATTGGAAACTGGGGAACTTGAGTGCAGAAGAGAAGAGTGGAATTCCACGTGTAGCGGTGAAATGCGT
>sA27
----GC-GGACAGAT-GGGAGCTTGCTCCC-T-GAAGTCAGCGGCGGACGGGTGAGTAACACGTGGGCAACCTGCCTGTAAGACTGGGATAACTCCGGGAAACCGGGGCTAATACCGGATAATTCTTTCCCTCACATGAGGGAAAGCTGAAAGATGGTTTCG-GCTATCACTTACAGATGGGCCCGCGGCGCATTAGCTAGTTGGTGAGGTAACGGCTCACCAAGGCAACGATGCGTAGCCGACCTGAGAGGGTGATCGGCCACACTGGGACTGAGACACGGCCCAGACTCCTACGGGAGGCAGCAGTAGGGAATCTTCCGCAATGGACGAAAGTCTGACGGAGCAACGCCGCGTGAGTGATGAAGGTT-TTCGGATCGTAAAACTCTGTTGTTAGGGAAGAACAAGTACCGGAGTAACT-GCCGGTACCTTGACGGTACCTAACCAGAAAGCCACGGCTAAC-TACGTGCCAGCAGCCGCGGTAATACGTAGGTGGCAAGCGTTGTCCGGAATTATTGGGCGTAAAGCGCGCGCAGGCGGTTCCTTAAGTCTGATGTGAAAGCCCCCGGCTCAACCGGGGAGGGTCATTGGAAACTGGGGAACTTGAGTGCAGAAGAGAAGAGTGGAATTCCACGTGTAGCGGTGAAATGC--
>sA50
--------AATGGATTAAGAGCTTGCTCTTAT-GAAGTTAGCGGCGGACGGGTGAGTAACACGTGGGTAACCTGCCCATAAGACTGGGATAACTCCGGGAAACCGGGGCTAATACCGGATAACATTTTGAACCGCATGGTTCGAAATTGAAAGGCGGCTTCG-GCTGTCACTTATGGATGGACCCGCGTCGCATTAGCTAGTTGGTGAGGTAACGGCTCACCAAGGCAACGATGCGTAGCCGACCTGAGAGGGTGATCGGCCACACTGGGACTGAGACACGGCCCAGACTCCTACGGGAGGCAGCAGTAGGGAATCTTCCGCAATGGACGAAAGTCTGACGGAGCAACGCCGCGTGAGTGATGAAGGCT-TTCGGGTCGTAAAACTCTGTTGTTAGGGAAGAACAAGTGCTAGTTGAATAAGCTGGCACCTTGACGGTACCTAACCAGAAAGCCACGGCTAAC-TACGTGCCAGCAGCCGCGGTAATACGTAGGTGGCAAGCGTTATCCGGAATTATTGGGCGTAAAGCGCGCGCAGGTGGTTTCTTAAGTCTGATGTGAAAGCCCACGGCTCAACCGTGGAGGGTCATTGGAAACTGGGAGACTTGAGTGCAGAAGAGGAAAGTGGAATTCCATGTGTAGCGGTGAAATGC--
>Bacillus nitratireducens 4049(T)(NR KJ812430)
TCGAGC-GAATGGATTAAGAGCTTGCTCTTAT-GAAGTTAGCGGCGGACGGGTGAGTAACACGTGGGTAACCTGCCCATAAGACTGGGATAACTCCGGGAAACCGGGGCTAATACCGGATAACATTTTGAACCGCATGGTTCGAAATTGAAAGGCGGCTTCG-GCTGTCACTTATGGATGGACCCGCGTCGCATTAGCTAGTTGGTGAGGTAACGGCTCACCAAGGCAACGATGCGTAGCCGACCTGAGAGGGTGATCGGCCACACTGGGACTGAGACACGGCCCAGACTCCTACGGGAGGCAGCAGTAGGGAATCTTCCGCAATGGACGAAAGTCTGACGGAGCAACGCCGCGTGAGTGATGAAGGCT-TTCGGGTCGTAAAACTCTGTTGTTAGGGAAGAACAAGTGCTAGTTGAATAAGCTGGCACCTTGACGGTACCTAACCAGAAAGCCACGGCTAAC-TACGTGCCAGCAGCCGCGGTAATACGTAGGTGGCAAGCGTTATCCGGAATTATTGGGCGTAAAGCGCGCGCAGGTGGTTTCTTAAGTCTGATGTGAAAGCCCACGGCTCAACCGTGGAGGGTCATTGGAAACTGGGAGACTTGAGTGCAGAAGAGGAAAGTGGAATTCCATGTGTAGCGGTGAAATGCGT
>sA51
----------ATGATGAGGAGCTTGCTCCTCT-GA-TTTAGCGGCGGACGGGTGAGTAACACGTGGGTAATCTGCCTGTAAGACGGGGATAACTCCGGGAAACCGGGGCTAATACCGGATAATAAGAGAAGAAGCATTTCTTCTTTTTGAAAGTCGGTTTCG-GCTGACACTTACAGATGAGCCCGCGGCGCATTAGCTAGTTGGTGAGGTAACGGCTCACCAAGGCGACGATGCGTAGCCGACCTGAGAGGGTGATCGGCCACACTGGGACTGAGACACGGCCCAGACTCCTACGGGAGGCAGCAGTAGGGAATCTTCGGCAATGGGCGAAAGCCTGACCGAGCAACGCCGCGTGAGCGATGAAGGCC-TTCGGGTCGTAAAGCTCTGTTGTTAGAGAAGAACAAGTACGAGAGTAACT-GCTCGTACCTTGACGGTACCTAACCAGAAAGCCACGGCTAAC-TACGTGCCAGCAGCCGCGGTAATACGTAGGTGGCAAGCGTTATCCGGAATTATTGGGCGTAAAGCGCGCGCAGGCGGTCTCTTAAGTCTGATGTGAAAGCCCACGGCTCAACCGTGGAGGGTCATTGGAAACTGGGAGACTTGAGTGCAGGAGAGAAAAGTGGAATTCCACGTGTAGCGGTGAAATGCGT
>sA57
-------CGAATGATGAGGAGCTTGCTCCTCT-GA-TTTAGCGGCGGACGGGTGAGTAACACGTGGGTAATCTGCCTGTAAGACGGGGATAACTCCGGGAAACCGGGGCTAATACCGGATAATAAGAGAAGAAGCATTTCTTCTTTTTGAAAGTCGGTTTCG-GCTGACACTTACAGATGAGCCCGCGGCGCATTAGCTAGTTGGTGAGGTAACGGCTCACCAAGGCGACGATGCGTAGCCGACCTGAGAGGGTGATCGGCCACACTGGGACTGAGACACGGCCCAGACTCCTACGGGAGGCAGCAGTAGGGAATCTTCGGCAATGGGCGAAAGCCTGACCGAGCAACGCCGCGTGAGCGATGAAGGCC-TTCGGGTCGTAAAGCTCTGTTGTTAGAGAAGAACAAGTACGAGAGTAACT-GCTCGTACCTTGACGGTACCTAACCAGAAAGCCACGGCTAAC-TACGTGCCAGCAGCCGCGGTAATACGTAGGTGGCAAGCGTTATCCGGAATTATTGGGCGTAAAGCGCGCGCAGGCGGTCTCTTAAGTCTGATGTGAAAGCCCACGGCTCAACCGTGGAGGGTCATTGGAAACTGGGAGACTTGAGTGCAGGAGAGAAAAGTGGAATTCCACGTGTAGCGGTGAAATGCG-
>sA61
-------GTGAAGCA-GGA-GCTTGCTC-TTG-TGGATCAGTGGCGAACGGGTGAGTAACACGTGAGCAACCTGCCCCTGACTCTGGGATAAGCGCTGGAAACGGCGTCTAATACTGGATATGTGACGTGACCGCATGGTCTGCGTTTGGAAAGATTTTTCG--------GTTGGGGATGGGCTCGCGGCCTATCAGCTTGTTGGTGAGGTAATGGCTCACCAAGGCGTCGACGGGTAGCCGGCCTGAGAGGGTGACCGGCCACACTGGGACTGAGACACGGCCCAGACTCCTACGGGAGGCAGCAGTGGGGAATATTGCACAATGGGCGAAAGCCTGATGCAGCAACGCCGCGTGAGGGATGACGGCC-TTCGGGTTGTAAACCTCTTTTAGCAGGGAAGAA-----GCGAAAG----------------TGACGGTACCTGCAGAAAAAGCGCCGGCTAAC-TACGTGCCAGCAGCCGCGGTAATACGTAGGGCGCAAGCGTTATCCGGAATTATTGGGCGTAAAGAGCTCGTAGGCGGTTTGTCGCGTCTGCTGTGAAATCCCGAGGCTCAACCTCGGGCCTGCAGTGGGTACGGGCAGACTAGAGTGCGGTAGGGGAGATTGGAATTCCTGGTGTAGCGGTGGAATGCGC
>Microbacterium paraoxydans NBRC_103076(T)(NR BCRH01000180)
TCGAACGGTGAACAC-GGA-GCTTGCTC-TGT-GGGATCAGTGGCGAACGGGTGAGTAACACGTGAGCAACCTGCCCCTGACTCTGGGATAAGCGCTGGAAACGGCGTCTAATACTGGATATGTGACGTGACCGCATGGTCTGCGTTTGGAAAGATTTTTCG--------GTTGGGGATGGGCTCGCGGCCTATCAGCTTGTTGGTGAGGTAATGGCTCACCAAGGCGTCGACGGGTAGCCGGCCTGAGAGGGTGACCGGCCACACTGGGACTGAGACACGGCCCAGACTCCTACGGGAGGCAGCAGTGGGGAATATTGCACAATGGGCGAAAGCCTGATGCAGCAACGCCGCGTGAGGGATGACGGCC-TTCGGGTTGTAAACCTCTTTTAGCAGGGAAGAA-----GCGAAAG----------------TGACGGTACCTGCAGAAAAAGCGCCGGCTAAC-TACGTGCCAGCAGCCGCGGTAATACGTAGGGCGCAAGCGTTATCCGGAATTATTGGGCGTAAAGAGCTCGTAGGCGGTTTGTCGCGTCTGCTGTGAAATCCCGAGGCTCAACCTCGGGCCTGCAGTGGGTACGGGCAGACTAGAGTGCGGTAGGGGAGATTGGAATTCCTGGTGTAGCGGTGGAATGCGC
>Microbacterium paraoxydans NBRC 103076(T)(NR BCRH01000180)
CGAGTTATCTGAACCTTCGGG-GAACGATAACGGCGTCGAGCGGCGGACGGGTGAGTAATGCCTAGG-AAATTGCCCTGATGTGGGGGATAACCATTGGAAACGATGGCTAATACCGCATGATGCCTACGGGCCAAAGAGGGGGACCTTCGGGCC--TCTCG--------CGTCAGGATATGCCTAGGTGGGATTAGCTAGTTGGTGAGGTAAGGGCTCACCAAGGCGACGATCCCTAGCTGGTCTGAGAGGATGATCAGCCACACTGGAACTGAGACACGGTCCAGACTCCTACGGGAGGCAGCAGTGGGGAATATTGCACAATGGGCGCAAGCCTGATGCAGCCATGCCGCGTGTGTGAAGAAGGCC-TTCGGGTTGTAAAGCACTTTCAGTCGTGAGGAA-GGTGGTGTAGTTAATAGCTGCATTATTTGACGTTAGCGACAGAAGAAGCACCGGCTAAC-TCCGTGCCAGCAGCCGCGGTAATACGGAGGGTGCGAGCGTTAATCGGAATTACTGGGCGTAAAGCGCATGCAGGTGGTTTGTTAAGTCAGATGTGAAAGCCCGGGGCTCAACCTCGGAATAGCATTTGAAACTGGCAGACTAGAGTACTGTAGAGGGGGGTAGAATTTCAGGTGTAGCGGTGAAATGCGT
>sB2a
------------GATGAGGAGCTTGCTCCTCT-GA-TTTAGCGGCGGACGGGTGAGTAACACGTGGGTAATCTGCCTGTAAGACGGGGATAACTCCGGGAAACCGGGGCTAATACCGGATAATAAGAGAAGAAGCATTTCTTCTTTTTGAAAGTCGGTTTCG-GCTGACACTTACAGATGAGCCCGCGGCGCATTAGCTAGTTGGTGAGGTAACGGCTCACCAAGGCGACGATGCGTAGCCGACCTGAGAGGGTGATCGGCCACACTGGGACTGAGACACGGCCCAGACTCCTACGGGAGGCAGCAGTAGGGAATCTTCGGCAATGGGCGAAAGCCTGACCGAGCAACGCCGCGTGAGCGATGAAGGCC-TTCGGGTCGTAAAGCTCTGTTGTTAGAGAAGAACAAGTACGAGAGTAACT-GCTCGTACCTTGACGGTACCTAACCAGAAAGCCACGGCTAAC-TACGTGCCAGCAGCCGCGGTAATACGTAGGTGGCAAGCGTTATCCGGAATTATTGGGCGTAAAGCGCGCGCAGGCGGTCTCTTAAGTCTGATGTGAAAGCCCACGGCTCAACCGTGGAGGGTCATTGGAAACTGGGAGACTTGAGTGCAGGAGAGAAAAGTGGAATTCCACGTGTAGCGGTGAAATGCGT
>sB12
CGAGTTATCTGAACCTTCGGG-GAACGATAACGGCGTCGAGCGGCGGACGGGTGAGTAATGCCTAGG-AAATTGCCCTGATGTGGGGGATAACCATTGGAAACGATGGCTAATACCGCATGATGCCTACGGGCCAAAGAGGGGGACCTTCGGGCC--TCTCG--------CGTCAGGATATGCCTAGGTGGGATTAGCTAGTTGGTGAGGTAAGGGCTCACCAAGGCGACGATCCCTAGCTGGTCTGAGAGGATGATCAGCCACACTGGAACTGAGACACGGTCCAGACTCCTACGGGAGGCAGCAGTGGGGAATATTGCACAATGGGCGCAAGCCTGATGCAGCCATGCCGCGTGTGTGAAGAAGGCC-TTCGGGTTGTAAAGCACTTTCAGTCGTGAGGAA-GGTGGTGTAGTTAATAGCTGCATTATTTGACGTTAGCGACAGAAGAAGCACCGGCTAAC-TCCGTGCCAGCAGCCGCGGTAATACGGAGGGTGCGAGCGTTAATCGGAATTACTGGGCGTAAAGCGCATGCAGGTGGTTTGTTAAGTCAGATGTGAAAGCCCGGGGCTCAACCTCGGAATAGCATTTGAAACTGGCAGACTAGAGTACTGTAGAGGGGGGTAGAATTTCAGGTGTAGCGGTGAAATGCGT
>sB17
--------GACAGAT-GGGAGCTTGCTCCC-T-GAAGTCAGCGGCGGACGGGTGAGTAACACGTGGGCAACCTGCCTGTAAGACTGGGATAACTCCGGGAAACCGGGGCTAATACCGGATAATTCTTTCCCTCACATGAGGGAAAGCTGAAAGATGGTTTCG-GCTATCACTTACAGATGGGCCCGCGGCGCATTAGCTAGTTGGTGAGGTAACGGCTCACCAAGGCAACGATGCGTAGCCGACCTGAGAGGGTGATCGGCCACACTGGGACTGAGACACGGCCCAGACTCCTACGGGAGGCAGCAGTAGGGAATCTTCCGCAATGGACGAAAGTCTGACGGAGCAACGCCGCGTGAGTGATGAAGGTT-TTCGGATCGTAAAACTCTGTTGTTAGGGAAGAACAAGTACCGGAGTAACT-GCCGGTACCTTGACGGTACCTAACCAGAAAGCCACGGCTAAC-TACGTGCCAGCAGCCGCGGTAATACGTAGGTGGCAAGCGTTGTCCGGAATTATTGGGCGTAAAGCGCGCGCAGGCGGTTCCTTAAGTCTGATGTGAAAGCCCCCGGCTCAACCGGGGAGGGTCATTGGAAACTGGGGAACTTGAGTGCAGAAGAGAAGAGTGGAATTCCACGTGTAGCGGTGAAATGCGT
>sB33b
---------AATGATGAGGAGCTTGCTCCTCT-GA-TTTAGCGGCGGACGGGTGAGTAACACGTGGGTAATCTGCCTGTAAGACGGGGATAACTCCGGGAAACCGGGGCTAATACCGGATAATAAGAGAAGAAGCATTTCTTCTTTTTGAAAGTCGGTTTCG-GCTGACACTTACAGATGAGCCCGCGGCGCATTAGCTAGTTGGTGAGGTAACGGCTCACCAAGGCGACGATGCGTAGCCGACCTGAGAGGGTGATCGGCCACACTGGGACTGAGACACGGCCCAGACTCCTACGGGAGGCAGCAGTAGGGAATCTTCGGCAATGGGCGAAAGCCTGACCGAGCAACGCCGCGTGAGCGATGAAGGCC-TTCGGGTCGTAAAGCTCTGTTGTTAGAGAAGAACAAGTACGAGAGTAACT-GCTCGTACCTTGACGGTACCTAACCAGAAAGCCACGGCTAAC-TACGTGCCAGCAGCCGCGGTAATACGTAGGTGGCAAGCGTTATCCGGAATTATTGGGCGTAAAGCGCGCGCAGGCGGTCTCTTAAGTCTGATGTGAAAGCCCACGGCTCAACCGTGGAGGGTCATTGGAAACTGGGAGACTTGAGTGCAGGAGAGAAAAGTGGAATTCCACGTGTAGCGGTGAAATGCGT
>sB66
-------CGAATGATGAGGAGCTTGCTCCTCT-GA-TTTAGCGGCGGACGGGTGAGTAACACGTGGGTAATCTGCCTGTAAGACGGGGATAACTCCGGGAAACCGGGGCTAATACCGGATAATAAGAGAAGAAGCATTTCTTCTTTTTGAAAGTCGGTTTCG-GCTGACACTTACAGATGAGCCCGCGGCGCATTAGCTAGTTGGTGAGGTAACGGCTCACCAAGGCGACGATGCGTAGCCGACCTGAGAGGGTGATCGGCCACACTGGGACTGAGACACGGCCCAGACTCCTACGGGAGGCAGCAGTAGGGAATCTTCGGCAATGGGCGAAAGCCTGACCGAGCAACGCCGCGTGAGCGATGAAGGCC-TTCGGGTCGTAAAGCTCTGTTGTTAGAGAAGAACAAGTACGAGAGTAACT-GCTCGTACCTTGACGGTACCTAACCAGAAAGCCACGGCTAAC-TACGTGCCAGCAGCCGCGGTAATACGTAGGTGGCAAGCGTTATCCGGAATTATTGGGCGTAAAGCGCGCGCAGGCGGTCTCTTAAGTCTGATGTGAAAGCCCACGGCTCAACCGTGGAGGGTCATTGGAAACTGGGAGACTTGAGTGCAGGAGAGAAAAGTGGAATTCCACGTGTAGCGGTGAAATGCG-
>sC1)
-----------------AAAGTTCTTCGG-AACGAGTAAAGCGGCGGACGGGTGAGTAACGCGTGGG-AAATTGCCCAGTAGTGGGGGACAACATTCTGAAACGGATGCTAATACCGCATACGCCCTACGGGGGAAAGCAGGGGATCTTCCGACC--TTGCG--------CTATTGGATATGCCCGCGTCGGATTAACTAGTTGGTGAAGTAATGGCTCACCAAGGCAACGATCCGTACCTGGTCTGAGAGGATGATCAGCCACACTGGGACTGAGACACGGCCCGGACTCCTACGGGAGGCGGCAGTGGGGAATATTGGACAATGGGCGGAAGCCTGATCCAGCCATGCCGCGTGTGTGAAGAAGGCC-CTAGGGTTGTAAAGCACTTTCATTAGGGAGGAA-GGCCTTAAAGTTAATACCTTTGAGGATTGACGTTACCTACAGAACAAGCACCGGCTAAC-TCCGTGCCAGCAGCCGCGGTAATACGGAGGGTGCAAGCGTTAATCGGAATTACTGGGCGTAAAGCGCGCGTAGGCGGTTAGTTAAGCTGGATGTGAAAGCCCCGGGCTCAACCTGGGAACTGCATTCAGAACTGGCTGGCTAGAGTACGAGAGAGGGTAGTGGAATTTCCTGTGTAGCGGTGAC-TGCGT
>sC2
------GGTAACATAG--TTGCTTGCAACT--GATGACGACCGGCGCACGGGTGCGTAACGCGTATAGAACCTACCTTATAGTAAGGGATAGCCCAGAGAAATTTGGATTAATACCTTATAGTATCGTTTAGATGCATATTTAAATGATTAAAGATTTATCG--------CTATAAGATGGCTATGCGTTCTATTAGCTAGTTGGTATGGTAACGGCATACCAAGGCTACGATAGATAGGGGTCCTGAGAGGGAGATCCCCCACACTGGTACTGAGACACGGACCAGACTCCTACGGGAGGCAGCAGTGAGGAATATTGGACAATGGAGGCAACTCTGATCCAGCCATGCCGCGTGTAGGAAGACTGCCCTATGGGTTGTAAACTACTTTTATAGAGGAAGAAACCATTCCACGTGTGGA-------ATGCTGACGGTACTCTACGAATAAGGATCGGCTAAC-TCCGTGCCAGCAGCCGCGGTAATACGGAGGATCCAAGCGTTATCCGGAATCATTGGGTTTAAAGGGTCCGTAGGCGGTTTAGTAAGTCAGTGGTGAAAGTTTTCGGCTCAACCGGAAAATTGCCATTGATACTGCAAGACTTGAATTATTGTGAAGTGGTTAGAATGTGTAGTGTAGCGGTGAAATGCAT
>Aquimarina atlantica 22IIS11z7(T)(NR AQRA01000018)
TCGAGGGGTAACATAG--TTGCTTGCAACT--GATGACGACCGGCGCACGGGTGCGTAACGCGTATAGAACCTACCTTATAGTAAGGGATAGCCCAGAGAAATTTGGATTAATACCTTATAGTATCTTTTAGATGCATATTTAAATGATTAAAGATTTATCG--------CTATAAGATGGCTATGCGTTCTATTAGCTAGTTGGTATGGTAACGGCATACCAAGGCTACGATAGATAGGGGTCCTGAGAGGGAGATCCCCCACACTGGTACTGAGACACGGACCAGACTCCTACGGGAGGCAGCAGTGAGGAATATTGGACAATGGAGGCAACTCTGATCCAGCCATGCCGCGTGTAGGAAGACTGCCCTATGGGTTGTAAACTACTTTTATAGAGGAAGAAACCGTTCCACGTGTGGA-------ATGCTGACGGTACTCTACGAATAAGGATCGGCTAAC-TCCGTGCCAGCAGCCGCGGTAATACGGAGGATCCAAGCGTTATCCGGAATCATTGGGTTTAAAGGGTCCGTAGGCGGTTTAGTAAGTCAGTGGTGAAAGTTTTCGGCTCAACCGGAAAATTGCCATTGATACTGCAAGACTTGAATTATTGTGAAGTGGTTAGAATGTGTAGTGTAGCGGTGAAATGCAT
>sC3
-------------------------GATCCTTCGGGATTAGTGGCAGACGGGTGAGTAACGCGTGGG-AAGCTACCTTGTGGTAGGGAACAACAGTTGGAAACGACTGCTAATACCCTATGAGCCCTATGGGGGAAAGATT----------------TATCG--------CCATGAGATGTGCCCGCGTTAGATTAGCTAGTTGGTAAGGTAATGGCTTACCAAGGCGACGATCTATAGCTGGTCTGAGAGGATGATCAGCCACACTGGGACTGAGACACGGCCCAGACTCCTACGGGAGGCAGCAGTGGGGAATATTGGACAATGGGGGCAACCCTGATCCAGCCATGCCGCGTGAGTGATGACGGCC-TTAGGGTTGTAAAGCTCTTTCAGCAGTGAAGATAA--------------------------TGACATTAACTGCAGAAGAAGCCCCGGCTAAC-TTCGTGCCAGCAGCCGCGGTAATACGAAGGGGGCTAGCGTTGTTCGGAATCACTGGGCGTAAAGCGTACGTAGGCGGACTGATCAGTCAGGGGTGAAATCCCGGGGCTCAACCCCGGAACTGCCTTTGATACTGTCAGTCTTGAGATCGAGAGAGGTGAGTGGAACTCCGAGTGTAGAGGTGAAATTCGT
>sC4
--------------------------ATTCTTCGGAATTAGTGGCAGACGGGTGAGTAACGCGTGGG-AAGCTACCTTGTGGTAGGGAACAACAGTTGGAAACGACTGCTAATACCCTATGAGCCCTATGGGGGAAAGATT----------------TATCG--------CCATGAGATGTGCCCGCGTTAGATTAGCTAGTTGGTAAGGTAATGGCTTACCAAGGCGACGATCTATAGCTGGTCTGAGAGGATGATCAGCCACACTGGGACTGAGACACGGCCCAGACTCCTACGGGAGGCAGCAGTGGGGAATATTGGACAATGGGGGCAACCCTGATCCAGCCATGCCGCGTGAGTGATGACGGCC-TTAGGGTTGTAAAGCTCTTTCAGCAGTGAAGATAA--------------------------TGACATTAACTGCAGAAGAAGCCCCGGCTAAC-TTCGTGCCAGCAGCCGCGGTAATACGAAGGGGGCTAGCGTTGTTCGGAATCACTGGGCGTAAAGCGTACGTAGGCGGACTGATCAGTCAGGGGTGAAATCCCGGGGCTCAACCCCGGAACTGCCTTTGATACTGTCAGTCTTGAGATCGAGAGAGGTGAGTGGAACTCCGAGTGTAGAGGTGAAATTCGT
>sC5
--------------------------ATCCTTCGGGATTAGTGGCAGACGGGTGAGTAACGCGTGGG-AAGCTACCTTGTGGTAGGGAACAACAGTTGGAAACGACTGCTAATACCCTATGAGCCCTATGGGGGAAAGATT----------------TATCG--------CCATGAGATGTGCCCGCGTTAGATTAGCTAGTTGGTAAGGTAATGGCTTACCAAGGCGACGATCTATAGCTGGTCTGAGAGGATGATCAGCCACACTGGGACTGAGACACGGCCCAGACTCCTACGGGAGGCAGCAGTGGGGAATATTGGACAATGGGGGCAACCCTGATCCAGCCATGCCGCGTGAGTGATGACGGCC-TTAGGGTTGTAAAGCTCTTTCAGCAGTGAAGATAA--------------------------TGACATTAACTGCAGAAGAAGCCCCGGCTAAC-TTCGTGCCAGCAGCCGCGGTAATACGAAGGGGGCTAGCGTTGTTCGGAATCACTGGGCGTAAAGCGTACGTAGGCGGACTGATCAGTCAGGGGTGAAATCCCGGGGCTCAACCCCGGAACTGCCTTTGATACTGTCAGTCTTGAGATCGAGAGAGGTGAGTGGAACTCCGAGTGTAGAGGTGAAATTCGT
>sC6
------GGCAGCACAGAAGAGCTTGCTCTTTGGGTGGCGAGTGGCGGACGGGTGAGTAATGTCTGGG-AAACTGCCCGATGGAGGGGGATAACTACTGGAAACGGTAGCTAATACCGCATAACGTCGCAAGACCAAAGTGGGGGACCTTCGGGCC--TCACA--------CCATCGGATGTGCCCAGATGGGATTAGCTAGTAGGTGGGGTAACGGCTCACCTAGGCGACGATCCCTAGCTGGTCTGAGAGGATGACCAGCCACACTGGAACTGAGACACGGTCCAGACTCCTACGGGAGGCAGCAGTGGGGAATATTGCACAATGGGCGCAAGCCTGATGCAGCCATGCCGCGTGTATGAAGAAGGCC-TTCGGGTTGTAAAGTACTTTCAGCGGGGAGGAA-GGCGACGCGGTTAATAACCGCGTCGATTGACGTTACCCGCAGAAGAAGCACCGGCTAAC-TCCGTGCCAGCAGCCGCGGTAATACGGAGGGTGCAAGCGTTAATCGGAATTACTGGGCGTAAAGCGCACGCAGGCGGTCTGTCAAGTCGGATGTGAAATCCCCGGGCTTAACCTGGGAACTGCATTCGAAACTGGCAGGCTAGAGTCTTGTAGAGGGGGGTAGAATTCCAGGTGTAGCGGTGAAATGCGT
>Pantoea septica LMG 5345(T)(NR MLJJ01000077)
TCGAACGGCAGCACAGAAGAGCTTGCTCTTCGGGTGGCGAGTGGCGGACGGGTGAGTAATGTCTGGG-AAACTGCCCGATGGAGGGGGATAACTACTGGAAACGGTAGCTAATACCGCATAACGTCGCGAGACCAAAGTGGGGGACCTTCGGGCC--TCACA--------CCATCGGATGTGCCCAGATGGGATTAGCTAGTAGGTGGGGTAACGGCTCACCTAGGCGACGATCCCTAGCTGGTCTGAGAGGATGACCAGCCACACTGGAACTGAGACACGGTCCAGACTCCTACGGGAGGCAGCAGTGGGGAATATTGCACAATGGGCGCAAGCCTGATGCAGCCATGCCGCGTGTATGAAGAAGGCC-TTCGGGTTGTAAAGTACTTTCAGCGGGGAGGAA-GGCGATGCGGTTAATAACCGCGTCGATTGACGTTACCCGCAGAAGAAGCACCGGCTAAC-TCCGTGCCAGCAGCCGCGGTAATACGGAGGGTGCAAGCGTTAATCGGAATTACTGGGCGTAAAGCGCACGCAGGCGGTCTGTCAAGTCGGATGTGAAATCCCCGGGCTTAACCTGGGAACTGCATTCGAAACTGGCAGGCTAGAGTCTTGTAGAGGGGGGTAGAATTCCAGGTGTAGCGGTGAAATGCGT
>sC7
-------------------------GATCCTTCGGGATTAGTGGCAGACGGGTGAGTAACGCGTGGG-AAGCTACCTTGTGGTAGGGAACAACAGTTGGAAACGACTGCTAATACCCTATGAGCCCTATGGGGGAAAGATT----------------TATCG--------CCATGAGATGTGCCCGCGTTAGATTAGCTAGTTGGTAAGGTAATGGCTTACCAAGGCGACGATCTATAGCTGGTCTGAGAGGATGATCAGCCACACTGGGACTGAGACACGGCCCAGACTCCTACGGGAGGCAGCAGTGGGGAATATTGGACAATGGGGGCAACCCTGATCCAGCCATGCCGCGTGAGTGATGACGGCC-TTAGGGTTGTAAAGCTCTTTCAGCAGTGAAGATAA--------------------------TGACATTAACTGCAGAAGAAGCCCCGGCTAAC-TTCGTGCCAGCAGCCGCGGTAATACGAAGGGGGCTAGCGTTGTTCGGAATCACTGGGCGTAAAGCGTACGTAGGCGGACTGATCAGTCAGGGGTGAAATCCCGGGGCTCAACCCCGGAACTGCCTTTGATACTGTCAGTCTTGAGATCGAGAGAGGTGAGTGGAACTCCGAGTGTAGAGGTGAAATTCGT
>sC8
---------------------------TCCTTCGGGATTAGTGGCAGACGGGTGAGTAACGCGTGGG-AAGCTACCTTGTGGTAGGGAACAACAGTTGGAAACGACTGCTAATACCCTATGAGCCCTATGGGGGAAAGATT----------------TATCG--------CCATGAGATGTGCCCGCGTTAGATTAGCTAGTTGGTAAGGTAATGGCTTACCAAGGCGACGATCTATAGCTGGTCTGAGAGGATGATCAGCCACACTGGGACTGAGACACGGCCCAGACTCCTACGGGAGGCAGCAGTGGGGAATATTGGACAATGGGGGCAACCCTGATCCAGCCATGCCGCGTGAGTGATGACGGCC-TTAGGGTTGTAAAGCTCTTTCAGCAGTGAAGATAA--------------------------TGACATTAACTGCAGAAGAAGCCCCGGCTAAC-TTCGTGCCAGCAGCCGCGGTAATACGAAGGGGGCTAGCGTTGTTCGGAATCACTGGGCGTAAAGCGTACGTAGGCGGACTGATCAGTCAGGGGTGAAATCCCGGGGCTCAACCCCGGAACTGCCTTTGATACTGTCAGTCTTGAAATCGAGAGAGGTGAGTGGAACTCCGAGTGTAGAGGTGAAATTCGT
>sC9
------------------AAGTTCTTCGG-AACGAGTAGAGCGGCGGACGGGTGAGTAACGCGTGGG-AAATTGCCCAGTAGTGGGGGACAACATTCGGAAACGGATGCTAATACCGCATACGCCCTACGGGGGAAAGCAGGGGATCTTCGGACC--TTGCG--------CTATTGGATATGCCCGCGTCGGATTAGCTAGTTGGTGAGGTAATGGCTCACCAAGGCAACGATCCGTAGCTGGTCTGAGAGGATGATCAGCCACACTGGGACTGAGACACGGCCCAGACTCCTACGGGAGGCAGCAGTGGGGAATATTGGACAATGGGCGGAAGCCTGATCCAGCCATGCCGCGTGTGTGAAGAAGGCC-CTAGGGTTGTAAAGCACTTTCAGTAGGGAGGAA-GGCCTTAAAGTTAATACCTTTGAGGATTGACGTTACCTACAGAAGAAGCACCGGCTAAC-TCCGTGCCAGCAGCCGCGGTAATACGGAGGGTGCAAGCGTTAATCGGAATTACTGGGCGTAAAGCGCGCGTAGGCGGTTAGTTAAGCTGGATGTGAAAGCCCCGGGCTCAACCTGGGAACTGCATTCAGAACTGGCTGGCTAGAGTACGAGAGAGGGTAGTGGAATTTCCTGTGTAGCGGTGAAATGCGT
>sC10
----------------------TCTTCGG-AACGAGTAGAGCGGCGGACGGGTGAGTAACGCGTGGG-AAATTGCCCAGTAGTGGGGGACAACATTCGGAAACGGATGCTAATACCGCATACGCCCTACGGGGGAAAGCAGGGGATCTTCGGACC--TTGCG--------CTATTGGATATGCCCGCGTCGGATTAGCTAGTTGGTGAGGTAATGGCTCACCAAGGCAACGATCCGTAGCTGGTCTGAGAGGATGATCAGCCACACTGGGACTGAGACACGGCCCAGACTCCTACGGGAGGCAGCAGTGGGGAATATTGGACAATGGGCGGAAGCCTGATCCAGCCATGCCGCGTGTGTGAAGAAGGCC-CTAGGGTTGTAAAGCACTTTCAGTAGGGAGGAA-GGCCTTAAAGTTAATACCTTTGAGGATTGACGTTACCTACAGAAGAAGCACCGGCTAAC-TCCGTGCCAGCAGCCGCGGTAATACGGAGGGTGCAAGCGTTAATCGGAATTACTGGGCGTAAAGCGCGCGTAGGCGGTTAGTTAAGCTGGATGTGAAAGCCCCGGGCTCAACCTGGGAACTGCATTCAGAACTGGCTGGCTAGAGTACGAGAGAGGGTAGTGGAATTTCCTGTGTAGCGGTGAAATGCGT
>sC11
----------------------------CCTTCGGGATTAGTGGCAGACGGGTGAGTAACGCGTGGG-AAGCTACCTTGTGGTAGGGAACAACAGTTGGAAACGACTGCTAATACCCTATGAGCCCTATGGGGGAAAGATT----------------TATCG--------CCATGAGATGTGCCCGCGTTAGATTAGCTAGTTGGTAAGGTAATGGCTTACCAAGGCGACGATCTATAGCTGGTCTGAGAGGATGATCAGCCACACTGGGACTGAGACACGGCCCAGACTCCTACGGGAGGCAGCAGTGGGGAATATTGGACAATGGGGGCAACCCTGATCCAGCCATGCCGCGTGAGTGATGACGGCC-TTAGGGTTGTAAAGCTCTTTCAGCAGTGAAGATAA--------------------------TGACATTAACTGCAGAAGAAGCCCCGGCTAAC-TTCGTGCCAGCAGCCGCGGTAATACGAAGGGGGCTAGCGTTGTTCGGAATCACTGGGCGTAAAGCGTACGTAGGCGGACTGATCAGTCAGGGGTGAAATCCCGGGGCTCAACCCCGGAACTGCCTTTGATACTGTCAGTCTTGAGATCGAGAGAGGTGAGTGGAACTCCGAGTGTAGAGGTGAAATTCGT
>sC13
-------------------------GATCCTTCGGGATTAGTGGCAGACGGGTGAGTAACGCGTGGG-AAGCTACCTTGTGGTAGGGAACAACAGTTGGAAACGACTGCTAATACCCTATGAGCCCTATGGGGGAAAGATT----------------TATCG--------CCATGAGATGTGCCCGCGTTAGATTAGCTAGTTGGTAAGGTAATGGCTTACCAAGGCGACGATCTATAGCTGGTCTGAGAGGATGATCAGCCACACTGGGACTGAGACACGGCCCAGACTCCTACGGGAGGCAGCAGTGGGGAATATTGGACAATGGGGGCAACCCTGATCCAGCCATGCCGCGTGTGTGATGACGGCC-TTAGGGTTGTAAAGCACTTTCAGCAGTGAAGATAA--------------------------TGACATTAACTGCAGAAGAAGCCCCGGCTAAC-TTCGTGCCAGCAGCCGCGGTAATACGAAGGGGGCTAGCGTTGTTCGGAATCACTGGGCGTAAAGCGTACGTAGGCGGACTGATCAGTCAGGGGTGAAATCCCGGGGCTCAACCCCGGAACTGCCTTTGATACTGTCAGTCTTGAGATCGAGAGAGGTGAGTGGAACTCCGAGTGTAGAGGTGAAATTCGT
>Pseudovibrio denitrificans DSM 17465(T) (NR jgi.1107980)
AGGCCTAACACATGCAAGTCGAACGGATCCTTCGGGATTAGTGGCAGACGGGTGAGTAACGCGTGGG-AAGCTACCTTGTGGTAGGGAACAACAGTTGGAAACGACTGCTAATACCCTATGAGCCCTATGGGGGAAAGATT----------------TATCG--------CCATGAGATGTGCCCGCGTTAGATTAGCTAGTTGGTAAGGTAATGGCTTACCAAGGCGACGATCTATAGCTGGTCTGAGAGGATGATCAGCCACACTGGGACTGAGACACGGCCCAGACTCCTACGGGAGGCAGCAGTGGGGAATATTGGACAATGGGGGCAACCCTGATCCAGCCATGCCGCGTGAGTGATGACGGCC-TTAGGGTTGTAAAGCTCTTTCAGCAGTGAAGATAA--------------------------TGACATTAACTGCAGAAGAAGCCCCGGCTAAC-TTCGTGCCAGCAGCCGCGGTAATACGAAGGGGGCTAGCGTTGTTCGGAATCACTGGGCGTAAAGCGTACGTAGGCGGACTGATCAGTCAGGGGTGAAATCCCGGGGCTCAACCCCGGAACTGCCTTTGATACTGTCAGTCTTGAGATCGAGAGAGGTGAGTGGAACTCCGAGTGTAGAGGTGAAATTCGT
>sC14
---------------------------TCCTTCGGGATTAGTGGCAGACGGGTGAGTAACGCGTGGG-AAGCTACCTTGTGGTAGGGAACAACAGTTGGAAACGACTGCTAATACCCTATGAGCCCTATGGGGGAAAGATT----------------TATCG--------CCATGAGATGTGCCCGCGTTAGATTAGCTAGTTGGTAAGGTAATGGCTTACCAAGGCGACGATCTATAGCTGGTCTGAGAGGATGATCAGCCACACTGGGACTGAGACACGGCCCAGACTCCTACGGGAGGCAGCAGTGGGGAATATTGGACAATGGGGGCAACCCTGATCCAGCCATGCCGCGTGAGTGATGACGGCC-TTAGGGTTGTAAAGCTCTTTCAGCAGTGAAGATAA--------------------------TGACATTAACTGCAGAAGAAGCCCCGGCTAAC-TTCGTGCCAGCAGCCGCGGTAATACGAAGGGGGCTAGCGTTGTTCGGAATCACTGGGCGTAAAGCGTACGTAGGCGGACTGATCAGTCAGGGGTGAAATCCCGGGGCTCAACCCCGGAACTGCCTTTGATACTGTCAGTCTTGAGATCGAGAGAGGTGAGTGGAACTCCGAGTGTAGAGGTGAAATTCGT
>sC15
---------------------------TTCTTCGGAATTAGTGGCAGACGGGTGAGTAACGCGTGGG-AAGCTACCTTGTGGTAGGGAACAACAGTTGGAAACGACTGCTAATACCCTATGAGCCCTATGGGGGAAAGATT----------------TATCG--------CCATGAGATGTGCCCGCGTTAGATTAGCTGGTTGGTAAGGTAATGGCTTACCAAGGCGACGATCTATAGCTGGTCTGAGAGGATGATCAGCCACACTGGGACTGAGACACGGCCCAGACTCCTACGGGAGGCAGCAGTGGGGAATATTGGACAATGGGGGCAACCCTGATCCAGCCATGCCGCGTGAGTGATGACGGCC-TTAGGGTTGTAAAGCTCTTTCAGCAGTGAAGATAA--------------------------TGACATTAACTGCAGAAGAAGCCCCGGCTAAC-TTCGTGCCAGCAGCCGCGGTAATACGAAGGGGGCTAGCGTTGTTCGGAATCACTGGGCGTAAAGCGTACGTAGGCGGACTGATCAGTCAGGGGTGAAATCCCGGGGCTCAACCCCGGAACTGCCTTTGATACTGTCAGTCTTGAGATCGAGAGAGGTGAGTGGAACTCCGAGTGTAGAGGTGAAATTCGT
>sC16
------------------------GCACCTTC--GGGTGAGCGGCGGACGGGTTAGTAACGCGTGGG-AACGTGCCCAGATCTGCGGAATAGCCACTGGAAACGGTGAGTAATACCGCATACGCCCTTCGGGGGAAAGATT----------------TATCG--------GATTTGGATCGGCCCGCGTTAGATTAGATAGTTGGTGGGGTAATGGCCTACCAAGTCTACGATCTATAGCTGGTTTTAGAGGATGATCAGCAACACTGGGACTGAGACACGGCCCAGACTCCTACGGGAGGCAGCAGTGGGGAATCTTGGACAATGGGCGCAAGCCTGATCCAGCCATGCCGCGTGAGTGATGAAGGCC-CTAGGGTCGTAAAGCTCTTTCGCCAGGGATGATAA--------------------------TGACAGTACCTGGTAAAGAAACCCCGGCTAAC-TCCGTGCCAGCAGCCGCGGTAATACGGAGGGGGTTAGCGTTGTTCGGAATTACTGGGCGTAAAGCGCGCGTAGGCGGACTATTAAGTCAGGGGTGAAATCCCGGGGCTCAACCCCGGAACTGCCCTTGATACTGGTAGTCTTGAGGTCGAGAGAGGTGAGTGGAATTCCGAGTGTAGAGGTGAAATTCGT
>Pseudooceanicola marinus CECT 7751(T) (NR FWFN01000016)
AGGCCTAACACATGCAAGTCGAGCGCACCTTC--GGGTGAGCGGCGGACGGGTGAGTAACGCGTGGG-AACGTACCCAGATCTGCGGAATAGCCACTGGAAACGGTGAGTAATACCGCATACGCCCTTCGGGGGAAAGATT----------------TATCG--------GATTTGGATCGGCCCGCGTTAGATTAGATAGTTGGTGGGGTAATGGCCTACCAAGTCTACGATCTATAGCTGGTTTTAGAGGATGATCAGCCACACTGGGACTGAGACACGGCCCAGACTCCTACGGGAGGCAGCAGTGGGGAATCTTAGACAATGGGCGCAAGCCTGATCTAGCCATGCCGCGTGAGTGATGAAGGCC-TTAGGGTCGTAAAGCTCTTTCGCCAGGGATGATAA--------------------------TGACAGTACCTGGTAAAGAAACCCCGGCTAAC-TCCGTGCCAGCAGCCGCGGTAATACGGAGGGGGTTAGCGTTGTTCGGAATTACTGGGCGTAAAGCGCGCGTAGGCGGACTATTAAGTCAGGGGTGAAATCCCGGGGCTCAACCCCGGAACTGCCCTTGATACTGGTAGTCTTGAGTTCGAGAGAGGTGAGTGGAACTCCGAGTGTAGAGGTGAAATTCGT
>sC18
------ACGAGAATAGCTTGC-TATT-----CGGCGTCGAGCGGCGGACGGGTGAGTAATGCCTGGG-AAATTGCCCTGATGTGGGGGATAACCATTGGAAACGATGGCTAATACCGCATAATGCCTTCGGGCCAAAGAGGGGGACCTTCGGGCC--TCTCG--------CGTCAGGATATGCCCAGGTGGGATTAGCTAGTTGGTGAGGTAAAGGCTCACCAAGGCGACGATCCCTAGCTGGTCTGAGAGGATGATCAGCCACACTGGAACTGAGACACGGTCCAGACTCCTACGGGAGGCAGCAGTGGGGAATATTGCACAATGGGCGCAAGCCTGATGCAGCCATGCCGCGTGTATGAAGAAGGCC-TTCGGGTTGTAAAGTACTTTCAGCAGTGAGGAA-GGGTGTGAAGTTAATAGCTTCATATCTTGACGTTAGCTGCAGAAGAAGCACCGGCTAAC-TCCGTGCCAGCAGCCGCGGTAATACGGAGGGTGCGAGCGTTAATCGGAATTACTGGGCGTAAAGCGCATGCAGGTGGTTTGTTAAGTCAGATGTGAAAGCCCGGGGCTCAACCTCGGAACCGCATTTGAAACTGGCAGGCTAGAGTACTGTAGAGGGGGGTAGAATTTCAGGTGTAGCGGTGAAATGCGT
>Vibrio penaeicida DSM 14398(T)(NR AJ421444)
CGAGAATAGCTTGCTATT-------------CGGCGTCGAGCGGCGGACGGGTGAGTAATGCCTGGG-AAATTGCCCTGATGTGGGGGATAACCATTGGAAACGATGGCTAATACCGCATAACGCCTTCGGGCCAAAGAGGGGGACCTTCGGGCC--TCTCG--------CGTCAGGATATGCCCAGGTGGGATTAGCTAGTTGGTGAGGTAAAGGCTCACCAAGGCGACGATCCCTAGCTGGTCTGAGAGGATGATCAGCCACACTGGAACTGAGACACGGTCCAGACTCCTACGGGAGGCAGCAGTGGGGAATATTGCACAATGGGCGCAAGCCTGATGCAGCCATGCCGCGTGTATGAAGAAGGCC-TTCGGGTTGTAAAGTACTTTCAGCAGTGAGGAA-GGGTGTGAAGTTAATAGCTTCATATCTTGACGTTAGCTGCAGAAGAAGCACCGGCTAAC-TCCGTGCCAGCAGCCGCGGTAATACGGAGGGTGCGAGCGTTAATCGGAATTACTGGGCGTAAAGCGCATGCAGGTGGTTTGTTAAGTCAGATGTGAAAGCCCGGGGCTCAACCTCGGAACCGCATTTGAAACTGGCAGGCTAGAGTACTGTAGAGGGGGGTAGAATTTCAGGTGTAGCGGTGAAATGCGT
>sC21
----------------------ACGGATCCTTCGGGATTAGTGGCAGACGGGTGAGTAACGCGTGGG-AAGCTACCTTGTGGTAGGGAACAACAGTTGGAAACGACTGCTAATACCCTATGAGCCCTATGGGGGAAAGATT----------------TATCG--------CCATGAGATGTGCCCGCGTTAGATTAGCTAGTTGGTAAGGTAATGGCTTACCAAGGCGACGATCTATAGCTGGTCTGAGAGGATGATCAGCCACACTGGGACTGAGACACGGCCCAGACTCCTACGGGAGGCAGCAGTGGGGAATATTGGACAATGGGGGCAACCCTGATCCAGCCATGCCGCGTGAGTGATGACGGCC-TTAGGGTTGTAAAGCTCTTTCAGCAGTGAAGATAA--------------------------TGACATTAACTGCAGAAGAAGCCCCGGCTAAC-TTCGTGCCAGCAGCCGCGGTAATACGAAGGGGGCTAGCGTTGTTCGGAATCACTGGGCGTAAAGCGTACGTAGGCGGACTGATCAGTCAGGGGTGAAATCCCGGGGCTCAACCCCGGAACTGCCTTTGATACTGTCAGTCTTGAGATCGAGAGAGGTGAGTGGAACTCCGAGTGTAGAGGTGAAATTCGT
>sC23
------------------------GGATCCTTCGGGATTAGTGGCAGACGGGTGAGTAACGCGTGGG-AAGCTACCTTGTGGTAGGGAACAACAGTTGGAAACGACTGCTAATACCCTATGAGCCCTATGGGGGAAAGATT----------------TATCG--------CCATGAGATGTGCCCGCGTTAGATTAGCTAGTTGGTAAGGTAATGGCTTACCAAGGCGACGATCTATAGCTGGTCTGAGAGGATGATCAGCCACACTGGGACTGAGACACGGCCCAGACTCCTACGGGAGGCAGCAGTGGGGAATATTGGACAATGGGGGCAACCCTGATCCAGCCATGCCGCGTGAGTGATGACGGCC-TTAGGGTTGTAAAGCTCTTTCAGCAGTGAAGATAA--------------------------TGACATTAACTGCAGAAGAAGCCCCGGCTAAC-TTCGTGCCAGCAGCCGCGGTAATACGAAGGGGGCTAGCGTTGTTCGGAATCACTGGGCGTAAAGCGTACGTAGGCGGACTGATCAGTCAGGGGTGAAATCCCGGGGCTCAACCCCGGAACTGCCTTTGATACTGTCAGTCTTGAGATCGAGAGAGGTGAGTGGAACTCCGAGTGTAGAGGTGAAATTCGT
>sC25
-------------------------GATCCTTCGGGATTAGTGGCAGACGGGTGAGTAACGCGTGGG-AAGCTACCTTGTGGTAGGGAACAACAGTTGGAAACGACTGCTAATACCCTATGAGCCCTATGGGGGAAAGATT----------------TATCG--------CCATGAGATGTGCCCGCGTTAGATTAGCTAGTTGGTAAGGTAATGGCTTACCAAGGCGACGATCTATAGCTGGTCTGAGAGGATGATCAGCCACACTGGGACTGAGACACGGCCCAGACTCCTACGGGAGGCAGCAGTGGGGAATATTGGACAATGGGGGCAACCCTGATCCAGCCATGCCGCGTGAGTGATGACGGCC-TTAGGGTTGTAAAGCTCTTTCAGCAGTGAAGATAA--------------------------TGACATTAACTGCAGAAGAAGCCCCGGCTAAC-TTCGTGCCAGCAGCCGCGGTAATACGAAGGGGGCTAGCGTTGTTCGGAATCACTGGGCGTAAAGCGTACGTAGGCGGACTGATCAGTCAGGGGTGAAATCCCGGGGCTCAACCCCGGAACTGCCTTTGATACTGTCAGTCTTGAGATCGAGAGAGGTGAGTGGAACTCCGAGTGTAGAGGTGAAATTCGT
>sC26
----------ACATAG--TTGCTTGCAACT--GATGACGACCGGCGCACGGGTGCGTAACGCGTATAGAACCTACCTTATAGTAAGGGATAGCCCAGAGAAATTTGGATTAATACCTTATAGTATCGTTTAGATGCATATTTAAATGATTAAAGATTTATCG--------CTATAAGATGGCTATGCGTTCTATTAGCTAGTTGGTATGGTAACGGCATACCAAGGCTACGATAGATAGGGGTCCTGAGAGGGAGATCCCCCACACTGGTACTGAGACACGGACCAGACTCCTACGGGAGGCAGCAGTGAGGAATATTGGACAATGGAGGCAACTCTGATCCAGCCATGCCGCGTGTAGGAAGACTGCCCTATGGGTTGTAAACTACTTTTATAGAGGAAGAAACCATTCCACGTGTGGA-------ATGCTGACGGTACTCTACGAATAAGGATCGGCTAAC-TCCGTGCCAGCAGCCGCGGTAATACGGAGGATCCAAGCGTTATCCGGAATCATTGGGTTTAAAGGGTCCGTAGGCGGTTTAGTAAGTCAGTGGTGAAAGTTTTCGGCTCAACCGGAAAATTGCCATTGATACTGCAAGACTTGAATTATTGTGAAGTGGTTAGAATGTGTAGTGTAGCGGTGAAATGCAT
>sC27
AG--CTACCA--TGCAAGTCGAGCGAGATCTTCGGATCTAGCGGCGGACGGGTGAGTAACGCGTGGG-AACGTGCCCTTCTCTACGGAATAGTCCCGGGAAACTGGGTTTAATACCGTATACGCCCTTCGGGGGAAAGATT----------------TATCG--------GAGAAGGATCGGCCCGCGTTGGATTAGGTAGTTGGTGGGGTAATGGCCTACCAAGCCGACGATCCATAGCTGGTTTGAGAGGATGATCAGCCACACTGGGACTGAGACACGGCCCAGACTCCTACGGGAGGCAGCAGTGGGGAATCTTAGACAATGGGGGCAACCCTGATCTAGCCATGCCGCGTGAGTGATGAAGGCC-TTAGGGTCGTAAAGCTCTTTCGCCAGGGATGATAA--------------------------TGACAGTACCTGGT---GAAACCCCGGCTAAC-TCCGTGCCAGCAGCCGCGGTAATACGGAGGGGGTTAGCGTTGTTCGGAATTACTGGGCGTAAAGCGCACGTAGGCGGATTAGTCAGTCAGAGGTGAAATCCCAGGGCTCAACCCTGGAACTGCCTTTGATACTGCTAGTCTTGAGTTCGAGAGAGGTGAGTGGAATTCCGAGTGTAGAGGTGAAATTCGT
>Charonomicrobium ambiphototrophicum EG17(T)(NR AM691091)
AGGCCTAACACATGCAAGTCGAGCGAGATCTTCGGATCTAGCGGCGGACGGGTGAGTAACGCGTGGG-AACGTGCCCTTCTCTACGGAATAGTCCCGGGAAACTGGGTTTAATACCGTATACGCCCTTCGGGGGAAAGAAT----------------T-TCG--------GAGAAGGATCGGCCCGCGTTGGATTAGGTAGTTGGTGGGGTAATGGCCTACCAAGCCGACGATCCATAGCTGGTTTGAGAGGATGATCAGCCACACTGGGACTGAGACACGGCCCAGACTCCTACGGGAGGCAGCAGTGGGGAATCTTAGACAATGGGGGCAACCCTGATCTAGCCATGCCGCGTGAGTGATGAAGGCC-TTAGGGTCGTAAAGCTCTTTCGCCAGGGATGATAA--------------------------TGACAGTACCTGGTAAAGAAACCCCGGCTAAC-TCCGTGCCAGCAGCCGCGGTAATACGGAGGGGGTTAGCGTTGTTCGGAATTACTGGGCGTAAAGCGCGCGTAGGCGGATTAGTCAGTCAGAGGTGAAATCCCAGGGCTCAACCCTGGAACTGCCTTTGATACTGCTAGTCTTGAGTTCGAGAGAGGTGAGTGGAATTCCGAGTGTAGAGGTGAAATTCGT
>sC28
--------------------------ATTCTTCGGAATTAGTGGCAGACGGGTGAGTAACGCGTGGG-AAGCTACCTTGTGGTAGGGAACAACAGTTGGAAACGACTGCTAATACCCTATGAGCCCTATGGGGGAAAGATT----------------TATCG--------CCATGAGATGTGCCCGCGTTAGATTAGCTAGTTGGTAAGGTAATGGCTTACCAAGGCGACGATCTATAGCTGGTCTGAGAGGATGATCAGCCACACTGGGACTGAGACACGGCCCAGACTCCTACGGGAGGCAGCAGTGGGGAATATTGGACAATGGGGGCAACCCTGATCCAGCCATGCCGCGTGAGTGATGACGGCC-TTAGGGTTGTAAAGCTCTTTCAGCAGTGAAGATAA--------------------------TGACATTAACTGCAGAAGAAGCCCCGGCTAAC-TTCGTGCCAGCAGCCGCGGTAATACGAAGGGGGCTAGCGTTGTTCGGAATCACTGGGCGTAAAGCGTACGTAGGCGGACTGATCAGTCAGGGGTGAAATCCCGGGGCTCAACCCCGGAACTGCCTTTGATACTGTCAGTCTTGAGATCGAGAGAGGTGAGTGGAACTCCGAGTGTAGAGGTGAAATTCGT
>sC29
------------------------GGATTCTTCGGAATTAGTGGCAGACGGGTGAGTAACGCGTGGG-AAGCTACCTTGTGGTAGGGAACAACAGTTGGAAACGACTGCTAATACCCTATGAGCCCTATGGGGGAAAGATT----------------TATCG--------CCATGAGATGTGCCCGCGTTAGATTAGCTAGTTGGTAAGGTAATGGCTTACCAAGGCGACGATCTATAGCTGGTCTGAGAGGATGATCAGCCACACTGGGACTGAGACACGGCCCAGACTCCTACGGGAGGCAGCAGTGGGGAATATTGGACAATGGGGGCAACCCTGATCCAGCCATGCCGCGTGAGTGATGACGGCC-TTAGGGTTGTAAAGCTCTTTCAGCAGTGAAGATAA--------------------------TGACATTAACTGCAGAAGAAGCCCCGGCTAAC-TTCGTGCCAGCAGCCGCGGTAATACGAAGGGGGCTAGCGTTGTTCGGAATCACTGGGCGTAAAGCGTACGTAGGCGGACTGATCAGTCAGGGGTGAAATCCCGGGGCTCAACCCCGGAACTGCCTTTGATACTGTCAGTCTTGAGATCGAGAGAGGTGAGTGGAACTCCGAGTGTAGAGGTGAAATTCGT
>sC30
--------------------------ATCCTTCGGGATTAGTGGCAGACGGGTGAGTAACGCGTGGG-AAGCTACCTTGTGGTAGGGAACAACAGTTGGAAACGACTGCTAATACCCTATGAGCCCTATGGGGGAAAGATT----------------TATCG--------CCATGAGATGTGCCCGCGTTAGATTAGCTAGTTGGTAAGGTAATGGCTTACCAAGGCGACGATCTATAGCTGGTCTGAGAGGATGATCAGCCACACTGGGACTGAGACACGGCCCAGACTCCTACGGGAGGCAGCAGTGGGGAATATTGGACAATGGGGGCAACCCTGATCCAGCCATGCCGCGTGAGTGATGACGGCC-TTAGGGTTGTAAAGCTCTTTCAGCAGTGAAGATAA--------------------------TGACATTAACTGCAGAAGAAGCCCCGGCTAAC-TTCGTGCCAGCAGCCGCGGTAATACGAAGGGGGCTAGCGTTGTTCGGAATCACTGGGCGTAAAGCGTACGTAGGCGGACTGATCAGTCAGGGGTGAAATCCCGGGGCTCAACCCCGGAACTGCCTTTGATACTGTCAGTCTTGAGATCGAGAGAGGTGAGTGGAACTCCGAGTGTAGAGGTGAAATTCGT
>sC33
CGAGTTATCTGAACCTTCGGG-GAACGATAACGGCGTCGAGCGGCGGACGGGTGAGTAATGCCTAGG-AAATTGCCCTGATGTGGGGGATAACCATTGGAAACGATGGCTAATACCGCATGATGCCTACGGGCCAAAGAGGGGGACCTTCGGGCC--TCTCG--------CGTCAGGATATGCCTAGGTGGGATTAGCTAGTTGGTGAGGTAAGGGCTCACCAAGGCGACGATCCCTAGCTGGTCTGAGAGGATGATCAGCCACACTGGAACTGAGACACGGTCCAGACTCCTACGGGAGGCAGCAGTGGGGAATATTGCACAATGGGCGCAAGCCTGATGCAGCCATGCCGCGTGTGTGAAGAAGGCC-TTCGGGTTGTAAAGCACTTTCAGTCGTGAGGAA-GGTGGTGTAGTTAATAGCTGCATTATTTGACGTTAGCGACAGAAGAAGCACCGGCTAAC-TCCGTGCCAGCAGCCGCGGTAATACGGAGGGTGCGAGCGTTAATCGGAATTACTGGGCGTAAAGCGCATGCAGGTGGTTTGTTAAGTCAGATGTGAAAGCCCGGGGCTCAACCTCGGAATAGCATTTGAAACTGGCAGACTAGAGTACTGTAGAGGGGGGTAGAATTTCAGGTGTAGCGGTGAAATGCGT
>sC34
CGAGTTATCTGAACCTTCGGG-GAACGATAACGGCGTCGAGCGGCGGACGGGTGAGTAATGCCTAGG-AAATTGCCCTGATGTGGGGGATAACCATTGGAAACGATGGCTAATACCGCATGATGCCTACGGGCCAAAGAGGGGGACCTTCGGGCC--TCTCG--------CGTCAGGATATGCCTAGGTGGGATTAGCTAGTTGGTGAGGTAAGGGCTCACCAAGGCGACGATCCCTAGCTGGTCTGAGAGGATGATCAGCCACACTGGAACTGAGACACGGTCCAGACTCCTACGGGAGGCAGCAGTGGGGAATATTGCACAATGGGCGCAAGCCTGATGCAGCCATGCCGCGTGTGTGAAGAAGGCC-TTCGGGTTGTAAAGCACTTTCAGTCGTGAGGAA-GGTGGTGTAGTTAATAGCTGCATTATTTGACGTTAGCGACAGAAGAAGCACCGGCTAAC-TCCGTGCCAGCAGCCGCGGTAATACGGAGGGTGCGAGCGTTAATCGGAATTACTGGGCGTAAAGCGCATGCAGGTGGTTTGTTAAGTCAGATGTGAAAGCCCGGGGCTCAACCTCGGAATAGCATTTGAAACTGGCAGACTAGAGTACTGTAGAGGGGGGTAGAATTTCAGGTGTAGCGGTGAAATGCGT
>sC42
CGAGTTATCTGAACCTTCGGG-GAACGATAACGGCGTCGAGCGGCGGACGGGTGAGTAATGCCTAGG-AAATTGCCCTGATGTGGGGGATAACCATTGGAAACGATGGCTAATACCGCATGATGCCTACGGGCCAAAGAGGGGGACCTTCGGGCC--TCTCG--------CGTCAGGATATGCCTAGGTGGGATTAGCTAGTTGGTGAGGTAAGGGCTCACCAAGGCGACGATCCCTAGCTGGTCTGAGAGGATGATCAGCCACACTGGAACTGAGACACGGTCCAGACTCCTACGGGAGGCAGCAGTGGGGAATATTGCACAATGGGCGCAAGCCTGATGCAGCCATGCCGCGTGTGTGAAGAAGGCC-TTCGGGTTGTAAAGCACTTTCAGTCGTGAGGAA-GGTGGTGTAGTTAATAGCTGCATTATTTGACGTTAGCGACAGAAGAAGCACCGGCTAAC-TCCGTGCCAGCAGCCGCGGTAATACGGAGGGTGCGAGCGTTAATCGGAATTACTGGGCGTAAAGCGCATGCAGGTGGTTTGTTAAGTCAGATGTGAAAGCCCGGGGCTCAACCTCGGAATAGCATTTGAAACTGGCAGACTAGAGTACTGTAGAGGGGGGTAGAATTTCAGGTGTAGCGGTGAAAT----
>sC47
CGAGTTATCTGAACCTTCGGG-GAACGATAACGGCGTCGAGCGGCGGACGGGTGAGTAATGCCTAGG-AAATTGCCCTGATGTGGGGGATAACCATTGGAAACGATGGCTAATACCGCATGATGCCTACGGGCCAAAGAGGGGGACCTTCGGGCC--TCTCG--------CGTCAGGATATGCCTAGGTGGGATTAGCTAGTTGGTGAGGTAAGGGCTCACCAAGGCGACGATCCCTAGCTGGTCTGAGAGGATGATCAGCCACACTGGAACTGAGACACGGTCCAGACTCCTACGGGAGGCAGCAGTGGGGAATATTGCACAATGGGCGCAAGCCTGATGCAGCCATGCCGCGTGTGTGAAGAAGGCC-TTCGGGTTGTAAAGCACTTTCAGTCGTGAGGAA-GGTGGTGTAGTTAATAGCTGCATTATTTGACGTTAGCGACAGAAGAAGCACCGGCTAAC-TCCGTGCCAGCAGCCGCGGTAATACGGAGGGTGCGAGCGTTAATCGGAATTACTGGGCGTAAAGCGCATGCAGGTGGTTTGTTAAGTCAGATGTGAAAGCCCGGGGCTCAACCTCGGAATAGCATTTGAAACTGGCAGACTAGAGTACTGTAGAGGGGGGTAGAATTTCAGGTGTAGCGGTGAAATG---
>sC48
CGAGTTATCTGAACCTTCGGG-GAACGATAACGGCGTCGAGCGGCGGACGGGTGAGTAATGCCTAGG-AAATTGCCCTGATGTGGGGGATAACCATTGGAAACGATGGCTAATACCGCATGATGCCTACGGGCCAAAGAGGGGGACCTTCGGGCC--TCTCG--------CGTCAGGATATGCCTAGGTGGGATTAGCTAGTTGGTGAGGTAAGGGCTCACCAAGGCGACGATCCCTAGCTGGTCTGAGAGGATGATCAGCCACACTGGAACTGAGACACGGTCCAGACTCCTACGGGAGGCAGCAGTGGGGAATATTGCACAATGGGCGCAAGCCTGATGCAGCCATGCCGCGTGTGTGAAGAAGGCC-TTCGGGTTGTAAAGCACTTTCAGTCGTGAGGAA-GGTGGTGTAGTTAATAGCTGCATTATTTGACGTTAGCGACAGAAGAAGCACCGGCTAAC-TCCGTGCCAGCAGCCGCGGTAATACGGAGGGTGCGAGCGTTAATCGGAATTACTGGGCGTAAAGCGCATGCAGGTGGTTTGTTAAGTCAGATGTGAAAGCCCGGGGCTCAACCTCGGAATAGCATTTGAAACTGGCAGACTAGAGTACTGTAGAGGGGGGTAGAATTTCAGGTGTAGCGGTGAA------
>sC51
----------------TCGGG-GAACGATAACGGCGTCGAGCGGCGGACGGGTGAGTAATGCCTAGG-AAATTGCCCTGATGTGGGGGATAACCATTGGAAACGATGGCTAATACCGCATGATGCCTACGGGCCAAAGAGGGGGACCTTCGGGCC--TCTCG--------CGTCAGGATATGCCTAGGTGGGATTAGCTAGTTGGTGAGGTAAGGGCTCACCAAGGCGACGATCCCTAGCTGGTCTGAGAGGATGATCAGCCACACTGGAACTGAGACACGGTCCAGACTCCTACGGGAGGCAGCAGTGGGGAATATTGCACAATGGGCGCAAGCCTGATGCAGCCATGCCGCGTGTGTGAAGAAGGCC-TTCGGGTTGTAAAGCACTTTCAGTCGTGAGGAA-GGTGGTGTAGTTAATAGCTGCATTATTTGACGTTAGCGACAGAAGAAGCACCGGCTAAC-TCCGTGCCAGCAGCCGCGGTAATACGGAGGGTGCGAGCGTTAATCGGAATTACTGGGCGTAAAGCGCATGCAGGTGGTTTGTTAAGTCAGATGTGAAAGCCCGGGGCTCAACCTCGGAATAGCATTTGAAACTGGCAGACTAGAGTACTGTAGAGGGGGGTAGAATTTCAGGTGTAGCGGTGAAATGCGT
>sC57
CGAGTTATCTGAACCTTCGGG-GAACGATAACGGCGTCGAGCGGCGGACGGGTGAGTAATGCCTAGG-AAATTGCCCTGATGTGGGGGATAACCATTGGAAACGATGGCTAATACCGCATGATGCCTACGGGCCAAAGAGGGGGACCTTCGGGCC--TCTCG--------CGTCAGGATATGCCTAGGTGGGATTAGCTAGTTGGTGAGGTAAGGGCTCACCAAGGCGACGATCCCTAGCTGGTCTGAGAGGATGATCAGCCACACTGGAACTGAGACACGGTCCAGACTCCTACGGGAGGCAGCAGTGGGGAATATTGCACAATGGGCGCAAGCCTGATGCAGCCATGCCGCGTGTGTGAAGAAGGCC-TTCGGGTTGTAAAGCACTTTCAGTCGTGAGGAA-GGTGGTGTAGTTAATAGCTGCATCATTTGACGTTAGCGACAGAAGAAGCACCGGCTAAC-TCCGTGCCAGCAGCCGCGGTAATACGGAGGGTGCGAGCGTTAATCGGAATTACTGGGCGTAAAGCGCATGCAGGTGGTTTGTTAAGTCAGATGTGAAAGCCCGGGGCTCAACCTCGGAATAGCATTTGAAACTGGCAGACTAGAGTACTGTAGAGGGGGGTAGAATTTCAGGTGTAGCGG----------
>sC62
CGAGTTATCTGAACCTTCGGG-GAACGATAACGGCGTCGAGCGGCGGACGGGTGAGTAATGCCTAGG-AAATTGCCCTGATGTGGGGGATAACCATTGGAAACGATGGCTAATACCGCATGATGCCTACGGGCCAAAGAGGGGGACCTTCGGGCC--TCTCG--------CGTCAGGATATGCCTAGGTGGGATTAGCTAGTTGGTGAGGTAAGGGCTCACCAAGGCGACGATCCCTAGCTGGTCTGAGAGGATGATCAGCCACACTGGAACTGAGACACGGTCCAGACTCCTACGGGAGGCAGCAGTGGGGAATATTGCACAATGGGCGCAAGCCTGATGCAGCCATGCCGCGTGTGTGAAGAAGGCC-TTCGGGTTGTAAAGCACTTTCAGTCGTGAGGAA-GGTGGTGTAGTTAATAGCTGCATTATTTGACGTTAGCGACAGAAGAAGCACCGGCTAAC-TCCGTGCCAGCAGCCGCGGTAATACGGAGGGTGCGAGCGTTAATCGGAATTACTGGGCGTAAAGCGCATGCAGGTGGTTTGTTAAGTCAGATGTGAAAGCCCGGGGCTCAACCTCGGAATAGCATTTGAAACTGGCAGACTAGAGTACTGTAGAGGGGGGTAGAATTTCAGGTGTAGCGGTGAAATGCG-
>sD11
---------AATGATGAGGAGCTTGCTCCTCT-GA-TTTAGCGGCGGACGGGTGAGTAACACGTGGGTAATCTGCCTGTAAGACGGGGATAACTCCGGGAAACCGGGGCTAATACCGGATAATAAGAGAAGAAGCATTTCTTCTTTTTGAAAGTCGGTTTCG-GCTGACACTTACAGATGAGCCCGCGGCGCATTAGCTAGTTGGTGAGGTAACGGCTCACCAAGGCGACGATGCGTAGCCGACCTGAGAGGGTGATCGGCCACACTGGGACTGAGACACGGCCCAGACTCCTACGGGAGGCAGCAGTAGGGAATCTTCGGCAATGGGCGAAAGCCTGACCGAGCAACGCCGCGTGAGCGATGAAGGCC-TTCGGGTCGTAAAGCTCTGTTGTTAGAGAAGAACAAGTACGAGAGTAACT-GCTCGTACCTTGACGGTACCTAACCAGAAAGCCACGGCTAAC-TACGTGCCAGCAGCCGCGGTAATACGTAGGTGGCAAGCGTTATCCGGAATTATTGGGCGTAAAGCGCGCGCAGGCGGTCTCTTAAGTCTGATGTGAAAGCCCACGGCTCAACCGTGGAGGGTCATTGGAAACTGGGAGACTTGAGTGCAGGAGAGAAAAGTGGAATTCCACGTGTAGCGGTGAAATGCGT
>sD13
------------G--CGGAACTTCTTCTG-AACGAGTAGAGCGGCGGACGGGTGAGTAACGCGTGGG-AAATTGCCCAGTAGTGGGGGACAACATTCGGAAACGGATGCTAATACCGCATACGCCCTACGGGGGAAAGCAGGGGATCTTCGGACC--TTGTG--------CTATTGGATATGCCCGCGTCGGATTAGCTAGTTGGTGAGGTAATGGCTCACCAAGGCAACGATCCGTAGCTGGTCTGAGAGGATGATCAGCCACACTGGGACTGAGACACGGCCCAGACTCCTACGGGAGGCAGCAGTGGGGAATATTGGACAATGGGCGCAAGCCTGATCCAGCCATGCCGCGTGTGTGAAGAAGGCT-CTAGGGTTGTAAAGCACTTTCAGTAGGGAGGAA-GGCCTTAAAGTTAATACCTTTGAGGATTGACGTTACCTACAGAAGAAGCACCGGCTAAC-TCCGTGCCAGCAGCCGCGGTAATACGGAGGGTGCGAGCGTTAATCGGAATTACTGGGCGTAAAGCGCGCGTAGGCGGTTAGTTAAGCTGGATGTGAAAGCCCCGGGCTCAACCTGGGAACTGCATTCAGAACTGGCTGGCTAGAGTACGAGAGAGGGTAGTGGAATTTCCTGTGTAGCGGTGAAATGCGT
>sD19
-----------------ACGTTCCTTCGGGAACAAGTAGAGCGGCGGACGGGTGAGTAACGCGTGGG-AAATTGCCCAGTAGTGGGGGACAACATTCGGAAACGGATGCTAATACCGCATACGCCCTACGGGGGAAAGCAGGGGATCTTCGGACC--TTGCG--------CTATTGGATATGCCCGCGTCGGATTAGCTAGTTGGTGAGGTAATGGCTCACCAAGGCAACGATCCGTAGCTGGTCTGAGAGGATGATCAGCCACACTGGGACTGAGACACGGCCCAGACTCCTACGGGAGGCAGCAGTGGGGAATATTGGACAATGGGCGCAAGCCTGATCCAGCCATGCCGCGTGTGTGAAGAAGGCC-CTAGGGTTGTAAAGCACTTTCAGTAGGGAGGAA-GGCCTTAAAGTTAATACCTTTGAGGATTGACGTTACCTACAGAAGAAGCACCGGCTAAC-TCCGTGCCAGCAGCCGCGGTAATACGGAGGGTGCGAGCGTTAATCGGAATTACTGGGCGTAAAGCGCGCGTAGGCGGTTAGTTAAGCTGGATGTGAAAGCCCCGGGCTCAACCTGGGAACTGCATTCAGAACTGGCTGGCTAGAGTACGAGAGAGGGTAGTGGAATTTCCTGTGTAGCGGTGAAATGCGT
>sD24
----------------GAAAGTTCTTCGG-AATGAGTAGAGCGGCGGACGGGTGAGTAATGCATAGG-AATCTGCCCAGTAGTGGGGGATAGCCCGGGGAAACCCGGATTAATACCGCATACGTCCTACGGGAGAAAGCAGGGGATCTTCGGACC--TTGCG--------CTATTGGATGAGCCTATGTCGGATTAGCTTGTTGGTGGGGTAATGGCCCACCAAGGCGACGATCCGTAGCTGGTCTGAGAGGATGATCAGCCACACTGGAACTGAGACACGGTCCAGACTCCTACGGGAGGCAGCAGTGGGGAATATTGCACAATGGGGGAAACCCTGATGCAGCCATGCCGCGTGTGTGAAGAAGGCC-TTCGGGTTGTAAAGCACTTTCAGTAGGGAGGAA-GGCCCTAAAGTTAATACCTTTAGGGATTGACGTTACCTACAGAAGAAGCACCGGCTAAC-TCCGTGCCAGCAGCCGCGGTAATACGGAGGGTGCGAGCGTTAATCGGAATTACTGGGCGTAAAGCGCGCGTAGGCGGTTAGTTAAGCTGGATGTGAAAGCCCCGGGCTCAACCTGGGAACTGCATTCAGAACTGGCTGGCTAGAGTACGAGAGAGGGTAGTGGAATTTCCTGTGTAGCGGTGAAATGCGT
>Microbulbifer agarilyticus JAMB A3(T)(NR AB158515)
TGCAAGTCGAGCG--CGAAAGTTCTTCGG-AACAAGTAGAGCGGCGGACGGGTGAGTAATGCATAGG-AATCTGCCCAGTAGTGGGGGATAGCCCGGGGAAACCCGGATTAATACCGCATACGTCCTACGGGAGAAAGCAGGGGATCTTCGGACC--TTGTG--------CTACTGGATGAGCCTATGTCGGATTAGCTTGTTGGTGGGGTAACGGCCCACCAAGGCGACGATCCGTAGCTGGTCTGAGAGGATGATCAGCCACACTGGAACTGAGACACGGTCCAGACTCCTACGGGAGGCAGCAGTGGGGAATATTGCACAATGGGGGAAACCCTGATGCAGCCATGCCGCGTGTGTGAAGAAGGCC-TTCGGGTTGTAAAGCACTTTCAGTAGGGAGGAA-GGCCCTAAAGTTAATACCTTTAGGGATTGACGTTACCTACAGAAGAAGCACCGGCTAAC-TCCGTGCCAGCAGCCGCGGTAATACGGAGGGTGCGAGCGTTAATCGGAATTACTGGGCGTAAAGCGCGCGTAGGCGGTTAGTTAAGCTGGATGTGAAAGCCCTGGGCTCAACCTGGGAACTGCATTCAGAACTGGCTGGCTAGAGTACGAGAGAGGGTAGTGGAATTTCCTGTGTAGCGGTGAAATGCGT
>sD33
---------GAACAC-GGA-GCTTGCTC-TGT-GGGATCAGTGGCGAACGGGTGAGTAACACGTGAGCAACCTGCCCCTGACTCTGGGATAAGCGCTGGAAACGGCGTCTAATACTGGATATGTGACGTGATCGCATGGTCTGCGTCTGGAAAGAATTT-CG--------GTTGGGGATGGGCTCGCGGCCTATCAGCTTGTTGGTGAGGTAATGGCTCACCAAGGCGTCGACGGGTAGCCGGCCTGAGAGGGTGACCGGCCACACTGGGACTGAGACACGGCCCAGACTCCTACGGGAGGCAGCAGTGGGGAATATTGCACAATGGGCGCAAGCCTGATGCAGCAACGCCGCGTGAGGGATGACGGCC-TTCGGGTTGTAAACCTCTTTTAGCAGGGAAGAA-----GCGAAAG----------------TGACGGTACCTGCAGAAAAAGCGCCGGCTAAC-TACGTGCCAGCAGCCGCGGTAATACGTAGGGCGCAAGCGTTATCCGGAATTATTGGGCGTAAAGAGCTCGTAGGCGGTTTGTCGCGTCTGCTGTGAAATCCGGAGGCTCAACCTCCGGCCTGCAGTGGGTACGGGCAGACTAGAGTGCGGTAGGGGAGATTGGAATTCCTGGTGTAGCGGTGGAATGCGC
>Microbacterium maritypicum DSM 12512(T)(NR AJ853910)
TCGAACGGTGAACAC-GGA-GCTTGCTC-TGT-GGGATCAGTGGCGAACGGGTGAGTAACACGTGAGCAACCTGCCCCTGACTCTGGGATAAGCGCTGGAAACGGCGTCTAATACTGGATATGTGACGTGACCGCATGGTCTGCGTCTGGAAAGAATTT-CG--------GTTGGGGATGGGCTCGCGGCCTATCAGCTTGTTGGTGAGGTAATGGCTCACCAAGGCGTCGACGGGTAGCCGGCCTGAGAGGGTGACCGGCCACACTGGGACTGAGACACGGCCCAGACTCCTACGGGAGGCAGCAGTGGGGAATATTGCACAATGGGCGCAAGCCTGATGCAGCAACGCCGCGTGAGGGACGACGGCC-TTCGGGTTGTAAACCTCTTTTAGCAGGGAAGAA-----GCGAAAG----------------TGACGGTACCTGCAGAAAAAGCGCCGGCTAAC-TACGTGCCAGCAGCCGCGGTAATACGTAGGGCGCAAGCGTTATCCGGAATTATTGGGCGTAAAGAGCTCGTAGGCGGTTTGTCGCGTCTGCTGTGAAATCCGGAGGCTCAACCTCCGGCCTGCAGTGGGTACGGGCAGACTAGAGTGCGGTAGGGGAGATTGGAATTCCTGGTGTAGCGGTGGAATGCGC
>sD40
----------------TGAGGGAGCTTGCTCCTGGATTCAGCGGCGGACGGGTGAGTAATGCCTAGG-AATCTGCCTGGTAGTGGGGGATAACGTCCGGAAACGGGCGCTAATACCGCATACGTCCTGAGGGAGAAAGTGGGGGATCTTCGGACC--TCACG--------CTATCAGATGAGCCTAGGTCGGATTAGCTAGTTGGTGGGGTAAAGGCCTACCAAGGCGACGATCCGTAACTGGTCTGAGAGGATGATCAGTCACACTGGAACTGAGACACGGTCCAGACTCCTACGGGAGGCAGCAGTGGGGAATATTGGACAATGGGCGAAAGCCTGATCCAGCCATGCCGCGTGTGTGAAGAAGGTC-TTCGGATTGTAAAGCACTTTAAGTTGGGAGGAA-GGGCAGTAAGTTAATACCTTGCTGTTTTGACGTTACCAACAGAATAAGCACCGGCTAAC-TTCGTGCCAGCAGCCGCGGTAATACGAAGGGTGCAAGCGTTAATCGGAATTACTGGGCGTAAAGCGCGCGTAGGTGGTTCAGCAAGTTGGATGTGAAATCCCCGGGCTCAACCTGGGAACTGCATCCAAAACTACTGAGCTAGAGTACGGTAGAGGGTGGTGGAATTTCCTGTGTAGCGGTGAAATGCGT
>Pseudomonas aeruginosa JCM 5962(T) (NR BAMA01000316)
TGCAAGTCGAGCGGATGAAGGGAGCTTGCTCCTGGATTCAGCGGCGGACGGGTGAGTAATGCCTAGG-AATCTGCCTGGTAGTGGGGGATAACGTCCGGAAACGGGCGCTAATACCGCATACGTCCTGAGGGAGAAAGTGGGGGATCTTCGGACC--TCACG--------CTATCAGATGAGCCTAGGTCGGATTAGCTAGTTGGTGGGGTAAAGGCCTACCAAGGCGACGATCCGTAACTGGTCTGAGAGGATGATCAGTCACACTGGAACTGAGACACGGTCCAGACTCCTACGGGAGGCAGCAGTGGGGAATATTGGACAATGGGCGAAAGCCTGATCCAGCCATGCCGCGTGTGTGAAGAAGGTC-TTCGGATTGTAAAGCACTTTAAGTTGGGAGGAA-GGGCAGTAAGTTAATACCTTGCTGTTTTGACGTTACCAACAGAATAAGCACCGGCTAAC-TTCGTGCCAGCAGCCGCGGTAATACGAAGGGTGCAAGCGTTAATCGGAATTACTGGGCGTAAAGCGCGCGTAGGTGGTTCAGCAAGTTGGATGTGAAATCCCCGGGCTCAACCTGGGAACTGCATCCAAAACTACTGAGCTAGAGTACGGTAGAGGGTGGTGGAATTTCCTGTGTAGCGGTGAAATGCGT
>sD43
GTCGACGGAACCCTTCGGGGGGAAGTCGAC---GGAATGAGCGGCGGACGGGTGAGTAACACGTAAAGAACCTGCCCTCAGGTCTGGGATAACCACGAGAAATCGGGGCTAATACCGGATGGGTCATCGGACCGCATGGTCCGAGGATGAAAGGCGCTCCGG---CGTCGCCTGGGGATGGCTTTGCGGTGCATTAGCTAGTTGGTGGGGTAATGGCCCACCAAGGCGACGATGCATAGCCGACCTGAGAGGGTGATCGGCCACACTGGGACTGAGACACGGCCCAGACTCCTACGGGAGGCAGCAGTAGGGAATCTTCCACAATGGACGAAAGTCTGATGGAGCAACGCCGCGTGAACGATGAAGGCC-TTCGGGTCGTAAAGTTCTGTTGTAAGGGAAGAACAAGTGCCGCAGGCAAT-GGCGGCACCTTGACGGTACCTTGCGAGAAAGCCACGGCTAAC-TACGTGCCAGCAGCCGCGGTAATACGTAGGTGGCAAGCGTTGTCCGGAATTATTGGGCGTAAAGCGCGCGCAGGCGGCCTCTTAAGTCTGATGTGAAAGCCCCCGGCTCAACCGGGGAGGGCCATTGGAAACTGGGAGGCTTGAGTATAGGAGAGAAGAGTGGAATTCCACGTGT---------------
>sD46
-------CGAATGAAGAGGAGCTTGCTCCTCT-GA-TTTAGCGGCGGACGGGTGAGTAACACGTGGGTAATCTGCCTGTAAGACGGGGATAACTCCGGGAAACCGGGGCTAATACCGGATAATAAGAAGAAACGCATGTTTCTTTTTTGAAAGTCGGTTTCG-GCTGACACTTACAGATGAGCCCGCGGCGCATTAGCTAGTTGGTGAGGTAACGGCTCACCAAGGCGACGATGCGTAGCCGACCTGAGAGGGTGATCGGCCACACTGGGACTGAGACACGGCCCAGACTCCTACGGGAGGCAGCAGTAGGGAATCTTCGGCAATGGGCGAAAGCCTGACCGAGCAACGCCGCGTGAGCGATGAAGGCC-TTCGGGTCGTAAAGCTCTGTTGTTAGAGAAGAACAAGTACGAGAGTAACT-GCTCGTACCTTGACGGTACCTAACCAGAAAGCCACGGCTAAC-TACGTGCCAGCAGCCGCGGTAATACGTAGGTGGCAAGCGTTATCCGGAATTATTGGGCGTAAAGCGCGCGCAGGCGGTCTCTTAAGTCTGATGTGAAAGCCCACGGCTCAACCGTGGAGGGTCATTGGAAACTGGGAGACTTGAGTGCAGGAGAGAAAAGTGGAATTCCACGTGTAGCGGTGAAATGCG-
>Fictibacillus arsenicus Cona/3(T)(NRMQMF01000023)
GTCGAG-CGAATGAAGAGGAGCTTGCTCCTCT-GA-TTTAGCGGCGGACGGGTGAGTAACACGTGGGTAATCTGCCTGTAAGACGGGGATAACTCCGGGAAACCGGGGCTAATACCGGATAATAAGAAGAAACGCATGTTTCTTCTTTGAAAGTCGGTTTCG-GCTGACACTTACAGATGAGCCCGCGGCGCATTAGCTAGTTGGTGAGGTAACGGCTCACCAAGGCGACGATGCGTAGCCGACCTGAGAGGGTGATCGGCCACACTGGGACTGAGACACGGCCCAGACTCCTACGGGAGGCAGCAGTAGGGAATCTTCGGCAATGGGCGAAAGCCTGACCGAGCAACGCCGCGTGAGCGATGAAGGCC-TTCGGGTCGTAAAGCTCTGTTGTTAGAGAAGAACAAGTACGAGAGTAACT-GCTCGTACCTTGACGGTACCTAACCAGAAAGCCACGGCTAAC-TACGTGCCAGCAGCCGCGGTAATACGTAGGTGGCAAGCGTTATCCGGAATTATTGGGCGTAAAGCGCGCGCAGGCGGTCTCTTAAGTCTGATGTGAAAGCCCACGGCTCAACCGTGGAGGGTCATTGGAAACTGGGAGACTTGAGTGCAGGAGAGAAAAGTGGAATTCCACGTGTAGCGGTGAAATGCGT
>sD55
---------------------------CCCTTCGGGGTGAGCGGCGGACGGGTTAGTAACGCGTGGG-AATATACCCTTTGGTACGGAATAGCCTCTGGAAACGGAGAGTAATACCGTATGTGCCCTTCGGGGGAAAGATT----------------TATCG--------CCAAAGGATTAGCCCGCGTTAGATTAGGTAGTTGGTGGGGTAATGGCCTACCAAGCCTACGATCTATAGCTGGTTTTAGAGGATGATCAGCAACACTGGGACTGAGACACGGCCCAGACTCCTACGGGAGGCAGCAGTGGGGAATCTTGGACAATGGGGGCAACCCTGATCCAGCCATGCCGCGTGAGTGATGAAGGCC-TTAGGGTCGTAAAGCTCTTTCGCCTGTGAAGATAA--------------------------TGACGGTAGCAGGTAAAGAAACCCCGGCTAAC-TCCGTGCCAGCAGCCGCGGTAATACGGAGGGGGTTAGCGTTGTTCGGAATTACTGGGCGTAAAGCGCACGTAGGCGGATCGGAAAGTTGGGGGTGAAATCCCGGGGCTCAACCCCGGAACTGCCTCCAAAACTATCGGTCTAGAGTTCGAGAGAGGTGAGTGGAATTCCGAGTGTAGAGGTGAAATTCGT
>Ruegeria profundi ZGT108(T) (NR LQBP01000024)
AGGCCTAACACATGCAAGTCGAGCGCGCCTTTCGGGGTGAGCGGCGGACGGGTTAGTAACGCGTGGG-AATATACCCTTTGGTACGGAATAGCCTCTGGAAACGGAGAGTAATACCGTATGAGCCCTTCGGGGGAAAGATT----------------TATCG--------CCAAAGGATTAGCCCGCGTTAGATTAGGTAGTTGGTGGGGTAATGGCCTACCAAGCCTACGATCTATAGCTGGTTTTAGAGGATGATCAGCAACACTGGGACTGAGACACGGCCCAGACTCCTACGGGAGGCAGCAGTGGGGAATCTTGGACAATGGGGGCAACCCTGATCCAGCCATGCCGCGTGAGTGAAGAAGGCC-CTAGGGTCGTAAAGCTCTTTCGCCTGTGAAGATAA--------------------------TGACGGTAGCAGGTAAAGAAACCCCGGCTAAC-TCCGTGCCAGCAGCCGCGGTAATACGGAGGGGGTTAGCGTTGTTCGGAATTACTGGGCGTAAAGCGCACGTAGGCGGATCGGAAAGTTGGGGGTGAAATCCCGGGGCTCAACCCCGGAACTGCCTCCAAAACTATCGGTCTAGAGTTCGAGAGAGGTGAGTGGAATTCCGAGTGTAGAGGTGAAATTCGT
>sF16b
------------CAC-GGA-GCTTGCTC-TGT-GGGATCAGTGGCGAACGGGTGAGTAACACGTGAGCAACCTGCCCCTGACTCTGGGATAAGCGCTGGAAACGGCGTCTAATACTGGATATGTGACGTGATCGCATGGTCTGCGTCTGGAAAGAATTT-CG--------GTTGGGGATGGGCTCGCGGCCTATCAGCTTGTTGGTGAGGTAATGGCTCACCAAGGCGTCGACGGGTAGCCGGCCTGAGAGGGTGACCGGCCACACTGGGACTGAGACACGGCCCAGACTCCTACGGGAGGCAGCAGTGGGGAATATTGCACAATGGGCGCAAGCCTGATGCAGCAACGCCGCGTGAGGGATGACGGCC-TTCGGGTTGTAAACCTCTTTTAGCAGGGAAGAA-----GCGAAAG----------------TGACGGTACCTGCAGAAAAAGCGCCGGCTAAC-TACGTGCCAGCAGCCGCGGTAATACGTAGGGCGCAAGCGTTATCCGGAATTATTGGGCGTAAAGAGCTCGTAGGCGGTTTGTCGCGTCTGCTGTGAAATCCGGAGGCTCAACCTCCGGCCTGCAGTGGGTACGGGCAGACTAGAGTGCGGTAGGGGAGATTGGAATTCCTGGTGTAGCGGTGGAATGCGC
>sF19
--------TGAA-GC-CCA-GCTTGCTG-GGT--GGATTAGTGGCGAACGGGTGAGTAACACGTGAGTAACCTGCCCTTAACTCTGGGATAAGCCTGGGAAACTGGGTCTAATACCGGATAGGAGCGCCTACCGCATGGTGGGTGT-TGGAAAGATTTATCG--------GTTTTGGATGGACTCGCGGCCTATCAGCTTGTTGGTGAGGTAATGGCTCACCAAGGCGACGACGGGTAGCCGGCCTGAGAGGGTGACCGGCCACACTGGGACTGAGACACGGCCCAGACTCCTACGGGAGGCAGCAGTGGGGAATATTGCACAATGGGCGCAAGCCTGATGCAGCGACGCCGCGTGAGGGATGACGGCC-TTCGGGTTGTAAACCTCTTTCAGTAGGGAAGAA-----GCGAAAG----------------TGACGGTACCTGCAGAAGAAGCACCGGCTAAC-TACGTGCCAGCAGCCGCGGTAATACGTAGGGTGCGAGCGTTATCCGGAATTATTGGGCGTAAAGAGCTCGTAGGCGGTTTGTCGCGTCTGTCGTGAAAGTCCGGGGCTTAACCCCGGATCTGCGGTGGGTACGGGCAGACTAGAGTGCAGTAGGGGAGACTGGAATTCCTGGTGTAGCGGTGGAATGCGC
>Micrococcus aloeverae AE-6(T)(NRKF524364)
TCGAACGATGAA-GC-CCA-GCTTGCTG-GGT--GGATTAGTGGCGAACGGGTGAGTAACACGTGAGTAACCTGCCCTTAACTCTGGGATAAGCCTGGGAAACTGGGTCTAATACCGGATAGGAGCGTCCACCGCATGGTGGGTGT-TGGAAAGATTTATCG--------GTTTTGGATGGACTCGCGGCCTATCAGCTTGTTGGTGAGGTAATGGCTCACCAAGGCGACGACGGGTAGCCGGCCTGAGAGGGTGACCGGCCACACTGGGACTGAGACACGGCCCAGACTCCTACGGGAGGCAGCAGTGGGGAATATTGCACAATGGGCGCAAGCCTGATGCAGCGACGCCGCGTGAGGGATGACGGCC-TTCGGGTTGTAAACCTCTTTCAGTAGGGAAGAA-----GCGAAAG----------------TGACGGTACCTGCAGAAGAAGCACCGGCTAAC-TACGTGCCAGCAGCCGCGGTAATACGTAGGGTGCGAGCGTTATCCGGAATTATTGGGCGTAAAGAGCTCGTAGGCGGTTTGTCGCGTCTGTCGTGAAAGTCCGGGGCTTAACCCCGGATCTGCGGTGGGTACGGGCAGACTAGAGTGCAGTAGGGGAGACTGGAATTCCTGGTGTAGCGGTGGAATGCGC
>sF30a
ATGCCTAACACATGCAAGTCGAACGAAGGCTTCGGCCTTAGTGGCGCACGGGTGCGTAACGCGTGGG-AATCTGCCCTTAGGTTCGGAATAACAGCTGGAAACGGCTGCTAATACCGGATGATATCGCGAGATCAAAGATT----------------TATCG--------CCTGAGGATGAGCCCGCGTTGGATTAGGTAGTTGGTGGGGTAAAGGCCTACCAAGCCGACGATCCATAGCTGGTCTGAGAGGATGATCAGCCACACTGGGACTGAGACACGGCCCAGACTCCTACGGGAGGCAGCAGTGGGGAATATTGGACAATGGGCGAAAGCCTGATCCAGCAATGCCGCGTGAGTGATGAAGGCC-CTAGGGTTGTAAAGCTCTTTTACCCGGGAAGATAA--------------------------TGACTGTACCGGGAGAATAAGCCCCGGCTAAC-TCCGTGCCAGCAGCCGCGGTAATACGGAGGGGGCTAGCGTTGTTCGGAATTACTGGGCGTAAAGCGCACGTAGGCGGCTTTGTAAGTCAGAGGTGAAAGCCTGGAGCTCAACTCCAGAACTGCCTTTGAGACTGCATCGCTTGAATCCAGGAGAGGTCAGTGGAATTCCGAGTGTAGAGGTGAA------
>Sphingomonas paucimobilis NBRC 13935(T)(NR BBJS01000072)
ATGCCTAACACATGCAAGTCGAACGAAGGCTTCGGCCTTAGTGGCGCACGGGTGCGTAACGCGTGGG-AATCTGCCCTTAGGTTCGGAATAACAGCTGGAAACGGCTGCTAATACCGGATGATATCGCGAGATCAAAGATT----------------TATCG--------CCTGAGGATGAGCCCGCGTTGGATTAGGTAGTTGGTGGGGTAAAGGCCTACCAAGCCGACGATCCATAGCTGGTCTGAGAGGATGATCAGCCACACTGGGACTGAGACACGGCCCAGACTCCTACGGGAGGCAGCAGTGGGGAATATTGGACAATGGGCGAAAGCCTGATCCAGCAATGCCGCGTGAGTGATGAAGGCC-CTAGGGTTGTAAAGCTCTTTTACCCGGGAAGATAA--------------------------TGACTGTACCGGGAGAATAAGCCCCGGCTAAC-TCCGTGCCAGCAGCCGCGGTAATACGGAGGGGGCTAGCGTTGTTCGGAATTACTGGGCGTAAAGCGCACGTAGGCGGCTTTGTAAGTCAGAGGTGAAAGCCTGGAGCTCAACTCCAGAACTGCCTTTGAGACTGCATCGCTTGAATCCAGGAGAGGTCAGTGGAATTCCGAGTGTAGAGGTGAAATTCGT
>sF33
-------------------------GATCCTTCGGGATTAGTGGCAGACGGGTGAGTAACGCGTGGG-AAGCTACCTTGTGGTAGGGAACAACAGTTGGAAACGACTGCTAATACCCTATGAGCCCTATGGGGGAAAGATT----------------TATCG--------CCATGAGATGTGCCCGCGTTAGATTAGCTAGTTGGTAAGGTAATGGCTTACCAAGGCGACGATCTATAGCTGGTCTGAGAGGATGATCAGCCACACTGGGACTGAGACACGGCCCAGACTCCTACGGGAGGCAGCAGTGGGGAATATTGGACAATGGGGGCAACCCTGATCCAGCCATGCCGCGTGAGTGATGACGGCC-TTAGGGTTGTAAAGCTCTTTCAGCAGTGAAGATAA--------------------------TGACATTAACTGCAGAAGAAGCCCCGGCTAAC-TTCGTGCCAGCAGCCGCGGTAATACGAAGGGGGCTAGCGTTGTTCGGAATCACTGGGCGTAAAGCGTACGTAGGCGGACTGATCAGTCAGGGGTGAAATCCCGGGGCTCAACCCCGGAACTGCCTTTGATACTGTCAGTCTTGAGATCGAGAGAGGTGAGTGGAACTCCGAGTGTAGAGGTGAAATTCGT
>sF33a
--------GAATGATGAGGAGCTTGCTCCTCT-GA-TTTAGCGGCGGACGGGTGAGTAACACGTGGGTAATCTGCCTGTAAGACGGGGATAACTCCGGGAAACCGGGGCTAATACCGGATAATAAGAGAAGAAGCATTTCTTCTTTTTGAAAGTCGGTTTCG-GCTGACACTTACAGATGAGCCCGCGGCGCATTAGCTAGTTGGTGAGGTAACGGCTCACCAAGGCGACGATGCGTAGCCGACCTGAGAGGGTGATCGGCCACACTGGGACTGAGACACGGCCCAGACTCCTACGGGAGGCAGCAGTAGGGAATCTTCGGCAATGGGCGAAAGCCTGACCGAGCAACGCCGCGTGAGCGATGAAGGCC-TTCGGGTCGTAAAGCTCTGTTGTTAGAGAAGAACAAGTACGAGAGTAACT-GCTCGTACCTTGACGGTACCTAACCAGAAAGCCACGGCTAAC-TACGTGCCAGCAGCCGCGGTAATACGTAGGTGGCAAGCGTTATCCGGAATTATTGGGCGTAAAGCGCGCGCAGGCGGTCTCTTAAGTCTGATGTGAAAGCCCACGGCTCAACCGTGGAGGGTCATTGGAAACTGGGAGACTTGAGTGCAGGAGAGAAAAGTGGAATTCCACGTGTAGCGGTGAAATGCGT
>sJ2
-----C-GAACTGATTAGAAGCTTGCTTCTAT-GACGTTAGCGGCGGACGGGTGAGTAACACGTGGGCAACCTGCCTGTAAGACTGGGATAACTTCGGGAAACCGAAGCTAATACCGGATAGGATCTTCTCCTTCATGGGAGATGATTGAAAGATGGTTTCG-GCTATCACTTACAGATGGGCCCGCGGTGCATTAGCTAGTTGGTGAGGTAACGGCTCACCAAGGCAACGATGCATAGCCGACCTGAGAGGGTGATCGGCCACACTGGGACTGAGACACGGCCCAGACTCCTACGGGAGGCAGCAGTAGGGAATCTTCCGCAATGGACGAAAGTCTGACGGAGCAACGCCGCGTGAGTGATGAAGGCT-TTCGGGTCGTAAAACTCTGTTGTTAGGGAAGAACAAGTACAAGAGTAACT-GCTTGTACCTTGACGGTACCTAACCAGAAAGCCACGGCTAAC-TACGTGCCAGCAGCCGCGGTAATACGTAGGTGGCAAGCGTTATCCGGAATTATTGGGCGTAAAGCGCGCGCAGGCGGTTTCTTAAGTCTGATGTGAAAGCCCACGGCTCAACCGTGGAGGGTCATTGGAAACTGGGGAACTTGAGTGCAGAAGAGAAAAGCGGAATTCCACGTGTAGCGGTGAAATG---
>Bacillus megaterium NBRC 15308(T)(NR JJMH01000057)
TCGAGC-GAACTGATTAGAAGCTTGCTTCTAT-GACGTTAGCGGCGGACGGGTGAGTAACACGTGGGCAACCTGCCTGTAAGACTGGGATAACTTCGGGAAACCGAAGCTAATACCGGATAGGATCTTCTCCTTCATGGGAGATGATTGAAAGATGGTTTCG-GCTATCACTTACAGATGGGCCCGCGGTGCATTAGCTAGTTGGTGAGGTAACGGCTCACCAAGGCAACGATGCATAGCCGACCTGAGAGGGTGATCGGCCACACTGGGACTGAGACACGGCCCAGACTCCTACGGGAGGCAGCAGTAGGGAATCTTCCGCAATGGACGAAAGTCTGACGGAGCAACGCCGCGTGAGTGATGAAGGCT-TTCGGGTCGTAAAACTCTGTTGTTAGGGAAGAACAAGTACAAGAGTAACT-GCTTGTACCTTGACGGTACCTAACCAGAAAGCCACGGCTAAC-TACGTGCCAGCAGCCGCGGTAATACGTAGGTGGCAAGCGTTATCCGGAATTATTGGGCGTAAAGCGCGCGCAGGCGGTTTCTTAAGTCTGATGTGAAAGCCCACGGCTCAACCGTGGAGGGTCATTGGAAACTGGGGAACTTGAGTGCAGAAGAGAAAAGCGGAATTCCACGTGTAGCGGTGAAATGCGT
>sJ6
----------ATGATGAGGAGCTTGCTCCTCT-GA-TTTAGCGGCGGACGGGTGAGTAACACGTGGGTAATCTGCCTGTAAGACGGGGATAACTCCGGGAAACCGGGGCTAATACCGGATAATAAGAGAAGAAGCATTTCTTCTTTTTGAAAGTCGGTTTCG-GCTGACACTTACAGATGAGCCCGCGGCGCATTAGCTAGTTGGTGAGGTAACGGCTCACCAAGGCGACGATGCGTAGCCGACCTGAGAGGGTGATCGGCCACACTGGGACTGAGACACGGCCCAGACTCCTACGGGAGGCAGCAGTAGGGAATCTTCGGCAATGGGCGAAAGCCTGACCGAGCAACGCCGCGTGAGCGATGAAGGCC-TTCGGGTCGTAAAGCTCTGTTGTTAGAGAAGAACAAGTACGAGAGTAACT-GCTCGTACCTTGACGGTACCTAACCAGAAAGCCACGGCTAAC-TACGTGCCAGCAGCCGCGGTAATACGTAGGTGGCAAGCGTTATCCGGAATTATTGGGCGTAAAGCGCGCGCAGGCGGTCTCTTAAGTCTGATGTGAAAGCCCACGGCTCAACCGTGGAGGGTCATTGGAAACTGGGAGACTTGAGTGCAGGAGAGAAAAGTGGAATTCCACGTGTAGCGGTGAAATGCGT
>sJ10
-----------TGAAGAGGAGCTTGCTCCTCT-GA-TTTAGCGGCGGACGGGTGAGTAACACGTGGGTAATCTGCCTGTAAGACGGGGATAACTCCGGGAAACCGGGGCTAATACCGGATAATAAGAAGAAACGCATGTTTCTTTTTTGAAAGTCGGTTTCG-GCTGACACTTACAGATGAGCCCGCGGCGCATTAGCTAGTTGGTGAGGTAACGGCTCACCAAGGCGACGATGCGTAGCCGACCTGAGAGGGTGATCGGCCACACTGGGACTGAGACACGGCCCAGACTCCTACGGGAGGCAGCAGTAGGGAATCTTCGGCAATGGGCGAAAGCCTGACCGAGCAACGCCGCGTGAGCGATGAAGGCC-TTCGGGTCGTAAAGCTCTGTTGTTAGAGAAGAACAAGTACGAGAGTAACT-GCTCGTACCTTGACGGTACCTAACCAGAAAGCCACGGCTAAC-TACGTGCCAGCAGCCGCGGTAATACGTAGGTGGCAAGCGTTATCCGGAATTATTGGGCGTAAAGCGCGCGCAGGCGGTCTCTTAAGTCTGATGTGAAAGCCCACGGCTCAACCGTGGAGGGTCATTGGAAACTGGGAGACTTGAGTGCAGGAGAGAAAAGTGGAATTCCACGTGTAGCGGTGAAATGCGT
>sJ15
----------ATGAAGAGGAGCTTGCTCCTCT-GA-TTTAGCGGCGGACGGGTGAGTAACACGTGGGTAATCTGCCTGTAAGACGGGGATAACTCCGGGAAACCGGGGCTAATACCGGATAATAAGAAGAAACGCATGTTTCTTTTTTGAAAGTCGGTTTCG-GCTGACACTTACAGATGAGCCCGCGGCGCATTAGCTAGTTGGTGAGGTAACGGCTCACCAAGGCGACGATGCGTAGCCGACCTGAGAGGGTGATCGGCCACACTGGGACTGAGACACGGCCCAGACTCCTACGGGAGGCAGCAGTAGGGAATCTTCGGCAATGGGCGAAAGCCTGACCGAGCAACGCCGCGTGAGCGATGAAGGCC-TTCGGGTCGTAAAGCTCTGTTGTTAGAGAAGAACAAGTACGAGAGTAACT-GCTCGTACCTTGACGGTACCTAACCAGAAAGCCACGGCTAAC-TACGTGCCAGCAGCCGCGGTAATACGTAGGTGGCAAGCGTTATCCGGAATTATTGGGCGTAAAGCGCGCGCAGGCGGTCTCTTAAGTCTGATGTGAAAGCCCACGGCTCAACCGTGGAGGGTCATTGGAAACTGGGAGACTTGAGTGCAGGAGAGAAAAGTGGAATTCCACGTGTAGCGGTGAAATGCGT
>sB27a
TGCAAGTCGAGCGGATGAAGGGAGCTTGCTCTCTGATTCAGCGGCGGACGGGTGAGTAATGCCTAGG-AATCTGCCTGGTAGTGGGGGACAACGTTTCGAAAGGAACGCTAATACCGCATACGTCCTACGGGAGAAAGTGGGGGATCTTCGGACC--TCACG--------CTATCAGATGAGCCTAGGTCGGATTAGCTAGTAGGTGAGGTAATGGCTCACCTAGGCGACGATCCGTAACTGGTCTGAGAGGATGATCAGTCACACTGGAACTGAGACACGGTCCAGACTCCTACGGGAGGCAGCAGTGGGGAATATTGGACAATGGGCGAAAGCCTGATCCAGCCATGCCGCGTGTGTGAAGAAGGTC-TTCGGATTGTAAAGCACTTTAAGTTGGGAGGAA-GGGCAGTAAGTTAATACCTTGCTGTTTTGACGTTACCAACAGAATAAGCACCGGCTAAC-TTCGTGCCAGCAGCCGCGGTAATACGAAGGGTGCAAGCGTTAATCGGAATTACTGGGCGTAAAGCGCGCGTAGGTGGTTTGGTAAGATGGATGTGAAATCCCCGGGCTCAACCTGGGAACTGCATCCATAACTGCCTGACTAGAGTACGGTAGAGGGTGGTGGAA-------------------------
>yL6aB
TCGAACGGTAACATTTC-TAGCTTGCTAGAA-GATGACGAGTGGCGGACGGGTGAGTAATGCTTGGG-AACTTGCCTTTGCGAGGGGGATAACAGTTGGAAACGACTGCTAATACCGCATAATGTCTTCGGACCAAACGGGG----CTTCGGCTC--CGGCG--------CAA--AGAGAGGCCCAAGTGAGATTAGCTAGTTGGTAAGGTAACGGCTTACCAAGGCGACGATCTCTAGCTGTTCTGAGAGGAAGATCAGCCACACTGGGACTGAGACACGGCCCAGACTCCTACGGGAGGCAGCAGTGGGGAATATTGCACAATGGGGGAAACCCTGATGCAGCCATGCCGCGTGTGTGAAGAAGGCC-TTCGGGTTGTAAAGCACTTTCAGTTGTGAGGAA-AAGTTAGTAGTTAATACCTGCTAGCCGTGACGTTAACAACAGAAGAAGCACCGGCTAAC-TCCGTGCCAGCAGCCGCGGTAATACGGAGGGTGCGAGCGTTAATCGGAATTACTGGGCGTAAAGCGCACGCAGGCGGTTTGTTAAGCTAGATGTGAAAGCCCCGGGCTCAACCTGGGATGGTCATTTAGAACTGGCAGACTAGAGTCTTGGAGAGGGGAGTGGAA-------------------------
>yB24b
TCGAACGGTGAACAC-GGA-GCTTGCTC-TGT-GGGATCAGTGGCGAACGGGTGAGTAACACGTGAGCAACCTGCCCCTGACTCTGGGATAAGCGCTGGAAACGGCGTCTAATACTGGATATGTGACGTGATCGCATGGTCTGCGTCTGGAAAGAATTT-CG--------GTTGGGGATGGGCTCGCGGCCTATCAGCTTGTTGGTGAGGTAATGGCTCACCAAGGCGTCGACGGGTAGCCGGCCTGAGAGGGTGACCGGCCACACTGGGACTGAGACACGGCCCAGACTCCTACGGGAGGCAGCAGTGGGGAATATTGCACAATGGGCGCAAGCCTGATGCAGCAACGCCGCGTGAGGGATGACGGCC-TTCGGGTTGTAAACCTCTTTTAGCAGGGAAGAA-----GCGAAAG----------------TGACGGTACCTGCAGAAAAAGCGCCGGCTAAC-TACGTGCCAGCAGCCGCGGTAATACGTAGGGCGCAAGCGTTATCCGGAATTATTGGGCGTAAAGAGCTCGTAGGCGGTTTGTCGCGTCTGCTGTGAAATCCGGAGGCTCAACCTCCGGCCTGCAGTGGGTACGGGCAGACTAGAGTGCGGTAGGGGAGATTGGAATTCCTGGTGTAGCGGTGGAATGCGC
>yA2c
------------------TCGAGCGAGACCTTCGGGTCTAGCGGCGGACGGGTGAGTAACGCGTGGG-AACGTGCCCTTCTCTACGGAATAGCCCCGGGAAACTGGGAGTAATACCGTATACGCCCTTTGGGGGAAAGATT----------------TATCG--------GAGAAGGATCGGCCCGCGTTGGATTAGGTAGTTGGTGGGGTAATGGCCCACCAAGCCGACGATCCATAGCTGGTTTGAGAGGATGATCAGCCACACTGGGACTGAGACACGGCCCAGACTCCTACGGGAGGCAGCAGTGGGGAATCTTAGACAATGGGGGCAACCCTGATCTAGCCATGCCGCGTGAGTGATGAAGGCC-TTAGGGTTGTAAAGCTCTTTCAGCTGGGAAGATAA--------------------------TGACGGTACCAGCAGAAGAAGCCCCGGCTAAC-TCCGTGCCAGCAGCCGCGGTAATACGGAGGGGGCTAGCGTTGTTCGGAATTACTGGGCGTAAAGCGCACGTAGGCGGACTGGAAAGTCAGAGGTGAAATCCCAGGGCTCAACCTTGGAACTGCCTTTGAAACTATCAGTCTGGAGTTCGAGAGAGGTGAGTGGAATTCCGAGTGTAGAGGTGAAATTCGT
>Paracoccus marcusii DSM 11574(T) (NR Y12703)
AGGCTTAACACATGCAAGTCGAGCGAGACCTTCGGGTCTAGCGGCGGACGGGTGAGTAACGCGTGGG-AACGTGCCCTTCTCTACGGAATAGCCCCGGGAAACTGGGAGTAATACCGTATACGCCCTTTGGGGGAAAGATT----------------TATCG--------GAGAAGGATCGGCCCGCGTTGGATTAGGTAGTTGGTGGGGTAATGGCCCACCAAGCCGACGATCCATAGCTGGTTTGAGAGGATGATCAGCCACACTGGGACTGAGACACGGCCCAGACTCCTACGGGAGGCAGCAGTGGGGAATCTTAGACAATGGGGGCAACCCTGATCTAGCCATGCCGCGTGAGTGATGAAGGCC-TTAGGGTTGTAAAGCTCTTTCAGCTGGGAAGATAA--------------------------TGACGGTACCAGCAGAAGAAGCCCCGGCTAAC-TCCGTGCCAGCAGCCGCGGTAATACGGAGGGGGCTAGCGTTGTTCGGAATTACTGGGCGTAAAGCGCACGTAGGCGGACTGGAAAGTCAGAGGTGAAATCCCAGGGCTCAACCTTGGAACTGCCTTTGAAACTATCAGTCTGGAGTTCGAGAGAGGTGAGTGGAATTCCGAGTGTAGAGGTGAAATTCGT
>F16
CGAGTTATCTGAACCTTCGGG-GGACGATAACGGCGTCGAGCGGCGGACGGGTGAGTAATGCCTAGG-AAATTGCCCTGATGTGGGGGATAACCATTGGAAACGATGGCTAATACCGCATAATGCCTACGGGCCAAAGAGGGGGACCTTCGGGCC--TCTCG--------CGTCAGGATATGCCTAGGTGGGATTAGCTAGTTGGTGAGGTAATGGCTCACCAAGGCGACGATCCCTAGCTGGTCTGAGAGGATGATCAGCCACACTGGAACTGAGACACGGTCCAGACTCCTACGGGAGGCAGCAGTGGGGAATATTGCACAATGGGCGCAAGCCTGATGCAGCCATGCCGCGTGTGTGAAGAAGGCC-TTCGGGTTGTAAAGCACTTTCAGTCGTGAGGAA-GGTAGTGTAGTTAATAGCTGCATTACTTGACGTTAGCGACAGAAGAAGCACCGGCTAAC-TCCGTGCCAGCAGCCGCGGTAATACGGAGGGTGCGAGCGTTAATCGGAATTACTGGGCGTAAAGCGCATGCAGGTGGTTTGTTAAGTCAGATGTGAAAGCCCGGGGCTCAACCTCGGAATAGCATTTGAAACTGGCAGACTAGAGTACTGTAGAGGGGGGTAGAATTTCAGGTGTAGCGGTGA-------
>yF30
CGAGTTATCTGAACCTTCGGG-GGACGATAACGGCGTCGAGCGGCGGACGGGTGAGTAATGCCTAGG-AAATTGCCCTGATGTGGGGGATAACCATTGGAAACGATGGCTAATACCGCATAATGCCTACGGGCCAAAGAGGGGGACCTTCGGGCC--TCTCG--------CGTCAGGATATGCCTAGGTGGGATTAGCTAGTTGGTGAGGTAATGGCTCACCAAGGCGACGATCCCTAGCTGGTCTGAGAGGATGATCAGCCACACTGGAACTGAGACACGGTCCAGACTCCTACGGGAGGCAGCAGTGGGGAATATTGCACAATGGGCGCAAGCCTGATGCAGCCATGCCGCGTGTGTGAAGAAGGCC-TTCGGGTTGTAAAGCACTTTCAGTCGTGAGGAA-GGTAGTGTAGTTAATAGCTGCATTACTTGACGTTAGCGACAGAAGAAGCACCGGCTAAC-TCCGTGCCAGCAGCCGCGGTAATACGGAGGGTGCGAGCGTTAATCGGAATTACTGGGCGTAAAGCGCATGCAGGTGGTTTGTTAAGTCAGATGTGAAAGCCCGGGGCTCAACCTCGGAATAGCATTTGAAACTGGCAGACTAGAGTACTGTAGAGGGGGGTAGAATTTCAGGTGTAGCGGTGA-------
>Vibrio owensii LMG 25443(T)(JPRD01000038)
CGAGTTATCTGAACCTTCGGG-GAACGATAACGGCGTCGAGCGGCGGACGGGTGAGTAATGCCTAGG-AAATTGCCCTGATGTGGGGGATAACCATTGGAAACGATGGCTAATACCGCATAATGCCTACGGGCCAAAGAGGGGGACCTTCGGGCC--TCTCG--------CGTCAGGATATGCCTAGGTGGGATTAGCTAGTTGGTGAGGTAATGGCTCACCAAGGCGACGATCCCTAGCTGGTCTGAGAGGATGATCAGCCACACTGGAACTGAGACACGGTCCAGACTCCTACGGGAGGCAGCAGTGGGGAATATTGCACAATGGGCGCAAGCCTGATGCAGCCATGCCGCGTGTGTGAAGAAGGCC-TTCGGGTTGTAAAGCACTTTCAGTCGTGAGGAA-GGTAGTGTAGTTAATAGCTGCATTATTTGACGTTAGCGACAGAAGAAGCACCGGCTAAC-TCCGTGCCAGCAGCCGCGGTAATACGGAGGGTGCGAGCGTTAATCGGAATTACTGGGCGTAAAGCGCATGCAGGTGGTTTGTTAAGTCAGATGTGAAAGCCCGGGGCTCAACCTCGGAATAGCATTTGAAACTGGCAGACTAGAGTACTGTAGAGGGGGGTAGAATTTCAGGTGTAGCGGTGAAATGCGT
>Q33
-CGAGC-GGACAGAT-GGGAGCTTGCTCCC-T-GAAGTCAGCGGCGGACGGGTGAGTAACACGTGGGCAACCTGCCTGTAAGACTGGGATAACTCCGGGAAACCGGGGCTAATACCGGATAATTCTTTCCCTCACATGAGGGAAAGCTGAAAGATGGTTTCG-GCTATCACTTACAGATGGGCCCGCGGCGCATTAGCTAGTTGGTGAGGTAACGGCTCACCAAGGCAACGATGCGTAGCCGACCTGAGAGGGTGATCGGCCACACTGGGACTGAGACACGGCCCAGACTCCTACGGGAGGCAGCAGTAGGGAATCTTCCGCAATGGACGAAAGTCTGACGGAGCAACGCCGCGTGAGTGATGAAGGTT-TTCGGATCGTAAAACTCTGTTGTTAGGGAAGAACAAGTACCGGAGTAACT-GCCGGTACCTTGACGGTACCTAACCAGAAAGCCACGGCTAAC-TACGTGCCAGCAGCCGCGGTAATACGTAGGTGGCAAGCGTTGTCCGGAATTATTGGGCGTAAAGCGCGCGCAGGCGGTTCCTTAAGTCTGATGTGAAAGCCCCCGGCTCAACCGGGGAGGGTCATTGGAAACTGGGGAACTTGAGTGCAGAAGAGAAGAGTGGAATTCCACGTGTAGCGGTGAAA-----
>Q35
TCGAACGGCAGCACAGGAGAGCTTGCTCTCTGGGTGGCGAGTGGCGGACGGGTGAGGAATACATCGG-AATCTACTTTTTCGTGGGGGATAACGTAGGGAAACTTACGCTAATACCGCATACGACCTACGGGTGAAAGCAGGGGATCTTCGGACC--TTGCG--------CGATTGAATGAGCCGATGTCGGATTAGCTAGTTGGCGGGGTAAAGGCCCACCAAGGCGACGATCCGTAGCTGGTCTGAGAGGATGATCAGCCACACTGGAACTGAGACACGGTCCAGACTCCTACGGGAGGCAGCAGTGGGGAATATTGGACAATGGGCGCAAGCCTGATCCAGCCATACCGCGTGGGTGAAGAAGGCC-TTCGGGTTGTAAAGCCCTTTTGTTGGGAAAGAA-ATCCAGCTGGCTAATACCCGGTTGGGATGACGGTACCCAAAGAATAAGCACCGGCTAAC-TTCGTGCCAGCAGCCGCGGTAATACGAAGGGTGCAAGCGTTACTCGGAATTACTGGGCGTAAAGCGTGCGTAGGTGGTCGTTTAAGTCCGTTGTGAAAGCCCTGGGCTCAACCTGGGAACTGCAGTGGATACTGGGCGACTAGAGTGTGGTAGAGGGTAGCGGAATTCCTGGTGTAGCAGTGAAATGCGT
>Stenotrophomonas maltophilia MTCC434(T)(NRJALV01000036)
TCGAACGGCAGCACAGGAGAGCTTGCTCTCTGGGTGGCGAGTGGCGGACGGGTGAGGAATACATCGG-AATCTACTTTTTCGTGGGGGATAACGTAGGGAAACTTACGCTAATACCGCATACGACCTACGGGTGAAAGCAGGGGATCTTCGGACC--TTGCG--------CGATTGAATGAGCCGATGTCGGATTAGCTAGTTGGCGGGGTAAAGGCCCACCAAGGCGACGATCCGTAGCTGGTCTGAGAGGATGATCAGCCACACTGGAACTGAGACACGGTCCAGACTCCTACGGGAGGCAGCAGTGGGGAATATTGGACAATGGGCGCAAGCCTGATCCAGCCATACCGCGTGGGTGAAGAAGGCC-TTCGGGTTGTAAAGCCCTTTTGTTGGGAAAGAA-ATCCAGCTGGTTAATACCCGGTTGGGATGACGGTACCCAAAGAATAAGCACCGGCTAAC-TTCGTGCCAGCAGCCGCGGTAATACGAAGGGTGCAAGCGTTACTCGGAATTACTGGGCGTAAAGCGTGCGTAGGTGGTCGTTTAAGTCCGTTGTGAAAGCCCTGGGCTCAACCTGGGAACTGCAGTGGATACTGGGCGACTAGAGTGTGGTAGAGGGTAGCGGAATTCCTGGTGTAGCAGTGAAATGCGT
>Q36
TCGAGC-GGACAGAT-GGGAGCTTGCTCCC-T-GAAGTCAGCGGCGGACGGGTGAGTAACACGTGGGCAACCTGCCTGTAAGACTGGGATAACTCCGGGAAACCGGGGCTAATACCGGATAATTCTTTCCCTCACATGAGGGAAAGCTGAAAGATGGTTTCG-GCTATCACTTACAGATGGGCCCGCGGCGCATTAGCTAGTTGGTGAGGTAACGGCTCACCAAGGCAACGATGCGTAGCCGACCTGAGAGGGTGATCGGCCACACTGGGACTGAGACACGGCCCAGACTCCTACGGGAGGCAGCAGTAGGGAATCTTCCGCAATGGACGAAAGTCTGACGGAGCAACGCCGCGTGAGTGATGAAGGTT-TTCGGATCGTAAAACTCTGTTGTTAGGGAAGAACAAGTACCGGAGTAACT-GCCGGTACCTTGACGGTACCTAACCAGAAAGCCACGGCTAAC-TACGTGCCAGCAGCCGCGGTAATACGTAGGTGGCAAGCGTTGTCCGGAATTATTGGGCGTAAAGCGCGCGCAGGCGGTTCCTTAAGTCTGATGTGAAAGCCCCCGGCTCAACCGGGGAGGGTCATTGGAAACTGGGGAACTTGAGTGCAGAAGAGAAGAGTGGAATTCCACGTGTAGCGGTGA-------
>sJ20
-------------GAGAGGAGCTTGCTCCTCT-GA-TTTAGCGGCGGACGGGTGAGTAACACGTGGGTAATCTGCCTGTAAGACGGGGATAACTCCGGGAAACCGGGGCTAATACCGGATAATAAGAGAAGAAGCATTTCTTCTTTTTGAAAGTCGGTTTCG-GCTGACACTTACAGATGAGCCCGCGGCGCATTAGCTAGTTGGTGAGGTAACGGCTCACCAAGGCGACGATGCGTAGCCGACCTGAGAGGGTGATCGGCCACACTGGGACTGAAACACGGCCCAAACTCCTACGGGAGGCAGCAGTAGGGAATCTTCGGCAATGGGCGAAAGCCTGACCGAGCAACGCCGCGTGAGCGATGAAGGCC-TTCGGGTCGTAAAGCTCTGTTGTTAGAGAAGAACAAGTACGAGAGTAACT-GCTCGTACCTTGACGGTACCTAACCAGAAAGCCACGGCTAAC-TACGTGCCAGCAGCCGCGGTAATACGTATGTGGCAAGTGTTATCCGGAATTATTGGGCGTAAAGCGCGCGCAGGCGGTCTCTTAAGTCTGATGTGAAAGCCCACGGCTCACCCGTGGAGGGTCATTGGAAACTGGGAGACTTGAGTGCAAGAGAGAAAAGTGGAATTCCACGTGTAGCGGTGAAATGCGT
>sJ27
-----------TGAAGAGGAGCTTGCTCCTCT-GA-TTTAGCGGCGGACGGGTGAGTAACACGTGGGTAATCTGCCTGTAAGACGGGGATAACTCCGGGAAACCGGGGCTAATACCGGATAATAAGAAGAAACGCATGTTTCTTTTTTGAAAGTCGGTTTCG-GCTGACACTTACAGATGAGCCCGCGGCGCATTAGCTAGTTGGTGAGGTAACGGCTCACCAAGGCGACGATGCGTAGCCGACCTGAGAGGGTGATCGGCCACACTGGGACTGAGACACGGCCCAGACTCCTACGGGAGGCAGCAGTAGGGAATCTTCGGCAATGGGCGAAAGCCTGACCGAGCAACGCCGCGTGAGCGATGAAGGCC-TTCGGGTCGTAAAGCTCTGTTGTTAGAGAAGAACAAGTACGAGAGTAACT-GCTCGTACCTTGACGGTACCTAACCAGAAAGCCACGGCTAAC-TACGTGCCAGCAGCCGCGGTAATACGTAGGTGGCAAGCGTTATCCGGAATTATTGGGCGTAAAGCGCGCGCAGGCGGTCTCTTAAGTCTGATGTGAAAGCCCACGGCTCAACCGTGGAGGGTCATTGGAAACTGGGAGACTTGAGTGCAGGAGAGAAAAGTGGAATTCCACGTGTAGCGGTGAAATGCGT
>sJ36
-------GAACCAATGAGGAGCTTGCTCCCTG-AA-GTTAGCGGCGGACGGGTGAGTAACACGTGGGTAACCTGCCTGTAAGATTGGGATAACTCCGGGAAACCGGAGCTAATACCGGATAATATTTTGAACCGCATGGTTCTTATTTGAAAGATGGTTTCG-GCTGTCACTTACAGATGGACCCGCGGCGCATTAGCTAGTTGGTGAGGTAACGGCTCACCAAGGCGACGATGCGTAGCCGACCTGAGAGGGTGATCGGCCACACTGGGACTGAGACACGGCCCAGACTCCTACGGGAGGCAGCAGTAGGGAATCTTCCGCAATGGACGAAAGCCTGACCGAGCAACGCCGCGTGAACGATGAAGGCC-TTCGGGTCGTAAAGTTCTGTTGTTAGAGAAGAACAAGTACCAGAGTAACT-GCTGGTACCTTGACGGTACCTAACCAGAAAGCCACGGCTAAC-TACGTGCCAGCAGCCGCGGTAATACGTAGGTGGCAAGCGTTATCCGGAATTATTGGGCGTAAAGCGCGCGCAGGCGGTCTCTTAAGTCTGATGTGAAAGCCCACGGCTCAACCGTGGAGGGTCATTGGAAACTGGGAGACTTGAGTGCAGGAGAGAAAAGTGGAATTCCACGTGTAGCGGTGAAATGCG-
>Bacillus halosaccharovorans E33(T)(NR HQ433447)
TCGAGC-GAATCTGA-GGGAGCTTGCTCCC-A-AAGATTAGCGGCGGACGGGTGAGTAACACGTGGGTAACCTGCCTGTAAGATTGGGATAACTCCGGGAAACCGGAGCTAATACCGGATAACATTTTGAACCGCATGGTT------TGAAAGATGGTTT-G-GCTGTCACTTACAGATGGACCCGCGGCGCATTAGCTAGTTGGTGAGGTAACGGCTCACCAAGGCAACGATGCGTAGCCGACCTGAGAGGG-GATCGGCCACACTGGGACTGAGACACGGCCCAGACTCCTACGGGAGGCAGCAGTAGGGAATCTTCCGCAATGGACGAAAGTCTGACGGAGCAACGCCGCGTGAACGAAGAAGGCC-TTCGGGTCGTAAAGTTCTGTTGTTAGGGAAGAACAAGTACCAGAGTAACT-GCTGGTACCTTGACGGTACCTAACCAGAAAGCCACGGCTAAC-TACGTGCCAGCAGCCGCGGTAATACGTANGTGGCAAGCGTTGTCCGGAATTATTGGGCGTAAAGCGCGCGCAGGCGGTTTCTTAAGTCTGATGTGAAAGCCCACGGCTCAACCGTGGAGGGTCATTGGAAACTGGGGAACTTGAGTGCAGAAGANGAGAGTGGAATTCCACGTGTAGCGGTGAAATGCGT
>sJ37
AG--CTACCA--TGCAAGTCGAGCGAGATCTTCGGATCTAGCGGCGGACGGGTGAGTAACGCGTGGG-AACGTGCCCTTCTCTACGGAATAGTCCCGGGAAACTGGGTTTAATACCGTATACGCCCTTCGGGGGAAAGATT----------------TATCG--------GAGAAGGATCGGCCCGCGTTGGATTAGGTAGTTGGTGGGGTAATGGCCTACCAAGCCGACGATCCATAGCTGGTTTGAGAGGATGATCAGCCACACTGGGACTGAGACACGGCCCAGACTCCTACGGGAGGCAGCAGTGGGGAATCTTAGACAATGGGGGCAACCCTGATCTAGCCATGCCGCGTGAGTGATGAAGGCC-TTAGGGTCGTAAAGCTCTTTCGCCAGGGATGATAA--------------------------TGACAGTACCTGGTAAAGAAACCCCGGCTAAC-TCCGTGCCAGCAGCCGCGGTAATACGGAGGGGGTTAGCGTTGTTCGGAATTACTGGGCGTAAAGCGCACGTAGGCGGATTAGTCAGTCAGAGGTGAAATCCCAGGGCTCAACCCTGGAACTGCCTTTGATACTGCTAGTCTTGAGTTCGAGAGAGGTGAGTGGAATTCCGAGTGTAGAGGTGAAATTCGT
>sJ50
-----------------ACGTTCCTTCGGGAACAAGTAGAGCGGCGGACGGGTGAGTAACGCGTGGG-AAATTGCCCAGTAGTGGGGGACAACATTCGGAAACGGATGCTAATACCGCATACGCCCTACGGGGGAAAGCAGGGGATCTTCGGACC--TTGCG--------CTATTGGATATGCCCGCGTCGGATTAGCTAGTTGGTGAGGTAATGGCTCACCAAGGCAACGATCCGTAGCTGGTCTGAGAGGATGATCAGCCACACTGGGACTGAGACACGGCCCAGACTCCTACGGGAGGCAGCAGTGGGGAATATTGGACAATGGGCGCAAGCCTGATCCAGCCATGCCGCGTGTGTGAAGAAGGCC-CTAGGGTTGTAAAGCACTTTCAGTAGGGAGGAA-GGCCTTAAAGTTAATACCTTTGAGGATTGACGTTACCTACAGAAGAAGCACCGGCTAAC-TCCGTGCCAGCAGCCGCGGTAATACGGAGGGTGCGAGCGTTAATCGGAATTACTGGGCGTAAAGCGCGCGTAGGCGGTTAGTTAAGCTGGATGTGAAAGCCCCGGGCTCAACCTGGGAACTGCATTCAGAACTGGCTGGCTAGAGTACGAGAGAGGGTAGTGGAATTTCCTGTGTAGCGGTGAAATGCGT
>Microbulbifer variabilis Ni2088(T)(NR AB167354)
TGCAAGTCGAGCG--CGAAAGTTCTTCGG-AATGAGTAGAGCGGCGGACGGGTGAGTAACGCGTGGG-AAATTGCCCAGTAGTGGGGGACAACATTCGGAAACGGATGCTAATACCGCATACGCCCTACGGGGGAAAGCAGGGGATCTTCGGACC--TTGTG--------CTATTGGATATGCCCGCGTCGGATTAGCTAGTTGGTGAGGTAATGGCTCACCAAGGCAACGATCCGTAGCTGGTCTGAGAGGATGATCAGCCACACTGGGACTGAGACACGGCCCAGACTCCTACGGGAGGCAGCAGTGGGGAATATTGGACAATGGGCGCAAGCCTGATCCAGCCATGCCGCGTGTGTGAAGAAGGCT-CTAGGGTTGTAAAGCACTTTCAGTAGGGAGGAA-GGCCTTAAAGTTAATACCTTTGAGGATTGACGTTACCTACAGAAGAAGCACCGGCTAAC-TCCGTGCCAGCAGCCGCGGTAATACGGAGGGTGCGAGCGTTAATCGGAATTACTGGGCGTAAAGCGCGCGTAGGCGGTTAGTTAAGCTGGATGTGAAAGCCCCGGGCTCAACCTGGGAACTGCATTCAGAACTGGCTGGCTAGAGTACGAGAGAGGGTAGTGGAATTTCCTGTGTAGCGGTGAAATGCGT
>sC57
-----------GGATTAAGAGCTTGCTCTTAT-GAAGTTAGCGGCGGACGGGTGAGTAACACGTGGGTAACCTGCCCATAAGACTGGGATAACTCCGGGAAACCGGGGCTAATACCGGATAACATTTTGAACCGCATGGTTCGAAATTGAAAGGCGGCTTCG-GCTGTCACTTATGGATGGACCCGCGTCGCATTAGCTAGTTGGTGAGGTAACGGCTCACCAAGGCAACGATGCGTAGCCGACCTGAGAGGGTGATCGGCCACACTGGGACTGAGACACGGCCCAGACTCCTACGGGAGGCAGCAGTAGGGAATCTTCCGCAATGGACGAAAGTCTGACGGAGCAACGCCGCGTGAGTGATGAAGGCT-TTCGGGTCGTAAAACTCTGTTGTTAGGGAAGAACAAGTGCTAGTTGAATAAGCTGGCACCTTGACGGTACCTAACCAGAAAGCCACGGCTAAC-TACGTGCCAGCAGCCGCGGTAATACGTAGGTGGCAAGCGTTATCCGGAATTATTGGGCGTAAAGCGCGCGCAGGTGGTTTCTTAAGTCTGATGTGAAAGCCCACGGCTCAACCGTGGAGGGTCATTGGAAACTGGGAGACTTGAGTGCAGAAGAGGAAAGTGGAATTCCATGTGTAGCGGTGAAATGCGT
>sJ58
------GGTAACAGGG--TTGCTTGCAACC--GCTGACGACCGGCGCACGGGTGCGTAACGCGTATAGAACCTACCTTTTACTGGAGAATAGCCCAGAGAAATTTGGATTAATGCTCCATAGTATTATTTAGTGGCATCACTTAGTAATTAAAGATTTATTG--------GTAAAAGATGGCTATGCGTTCTATTAGCTAGTTGGTATGGTAACGGCATACCAAGGCTACGATAGATAGGGGTCCTGAGAGGGAGATCCCCCACACTGGTACTGAGACACGGACCAGACTCCTACGGGAGGCAGCAGTGAGGAATATTGGACAATGGAGGCAACTCTGATCCAGCCATGCCGCGTGTAGGAAGACTGCCCTATGGGTTGTAAACTACTTTTATAGAGGAAGAAACCCCGGTATGTATACC-------GGTCTGACGGTACTCTACGAATAAGGATCGGCTAAC-TCCGTGCCAGCAGCCGCGGTAATACGGAGGATCCAAGCGTTATCCGGAATCATTGGGTTTAAAGGGTCCGTAGGCGGGTCAGTAAGTCAGTGGTGAAAGTTTTCGGCTCAACCGGAAAATTGCCATTGATACTGCTGGTCTTGAATTATTGTGAAGTGGTTAGAATGTGTAGTGTAGCGGTGAAATGCAT
>Aquimarina mytili PSC33(T)(NR HM998910)
TCGAGGGGTAACAGGAGATTGCTTGCAATCTTGCTGACGACCGGCGCACGGGTGCGTAACGCGTATAGAACCTACCTTTTACTGGAGAATAGCCCAGAGAAATTTGGATTAATGCTCCATAGTATCAATTAACGGCATCGTTGATTGATTAAAGATTTATTG--------GTAAAAGATGGCTATGCGTTCTATTAGCTAGTTGGTATGGTAACGGCATACCAAGGCTACGATAGATAGGGGTCCTGAGAGGGAGATCCCCCACACTGGTACTGAGACACGGACCAGACTCCTACGGGAGGCAGCAGTGAGGAATATTGGACAATGGAGGCAACTCTGATCCAGCCATGCCGCGTGTAGGAAGACTGCCCTATGGGTTGTAAACTACTTTTATAGAGGAAGAAACCCCGGTATGTATACC-------GGTCTGACGGTACTCTACGAATAAGGATCGGCTAAC-TCCGTGCCAGCAGCCGCGGTAATACGGAGGATCCAAGCGTTATCCGGAATCATTGGGTTTAAAGGGTCCGTAGGCGGGTTTGTAAGTCAGTGGTGAAAGTTTTCGGCTCAACCGGAAAATTGCCATTGATACTGCAAGTCTTGAATTATTGTGAAGTGGTTAGAATGTGTAGTGTAGCGGTGAAATGCAT
>sL1
CGAGTTATCTGAACCTTCGGG-GAACGATAACGGCGTCGAGCGGCGGACGGGTGAGTAATGCCTAGG-AAATTGCCCTGATGTGGGGGATAACCATTGGAAACGATGGCTAATACCGCATAATACCTTCGGGTCAAAGAGGGGGACCTTCGGGCC--TCTCG--------CGTCAGGATATGCCTAGGTGGGATTAGCTAGTTGGTGAGGTAATGGCTCACCAAGGCGACGATCCCTAGCTGGTCTGAGAGGATGATCAGCCACACTGGAACTGAGACACGGTCCAGACTCCTACGGGAGGCAGCAGTGGGGAATATTGCACAATGGGCGCAAGCCTGATGCAGCCATGCCGCGTGTGTGAAGAAGGCC-TTCGGGTTGTAAAGCACTTTCAGTCGTGAGGAA-GGTGGTAGTGTTAATAGCACTATCATTTGACGTTAGCGACAGAAGAAGCACCGGCTAAC-TCCGTGCCAGCAGCCGCGGTAATACGGAGGGTGCGAGCGTTAATCGGAATTACTGGGCGTAAAGCGCATGCAGGTGGTTTGTTAAGTCAGATGTGAAAGCCCGGGGCTCAACCTCGGAATAGCATTTGAAACTGGCAGACTAGAGTACTGTAGAGGGGGGTAGAATTTCAGGTGTAGCGGTGAAATG---
>Vibrio parahaemolyticus NBRC12711(T)(NR BBQD01000032)
CGAGTTATCTGAACCTTCGGG-GGACGATAACGGCGTCGAGCGGCGGACGGGTGAGTAATGCCTAGG-AAATTGCCCTGATGTGGGGGATAACCATTGGAAACGATGGCTAATACCGCATGATGCCTACGGGCCAAAGAGGGGGACCTTCGGGCC--TCTCG--------CGTCAGGATATGCCTAGGTGGGATTAGCTAGTTGGTGAGGTAAGGGCTCACCAAGGCGACGATCCCTAGCTGGTCTGAGAGGATGATCAGCCACACTGGAACTGAGACACGGTCCAGACTCCTACGGGAGGCAGCAGTGGGGAATATTGCACAATGGGCGCAAGCCTGATGCAGCCATGCCGCGTGTGTGAAGAAGGCC-TTCGGGTTGTAAAGCACTTTCAGTCGTGAGGAA-GGTGGTAGTGTTAATAGCACTATCATTTGACGTTAGCGACAGAAGAAGCACCGGCTAAC-TCCGTGCCAGCAGCCGCGGTAATACGGAGGGTGCGAGCGTTAATCGGAATTACTGGGCGTAAAGCGCATGCAGGTGGTTTGTTAAGTCAGATGTGAAAGCCCGGGGCTCAACCTCGGAATTGCATTTGAAACTGGCAGACTAGAGTACTGTAGAGGGGGGTAGAATTTCAGGTGTAGCGGTGAAATGCGT
>sL3
CGAGTTATCTGAACCTTCAGG-GAAGGATAACGGCGGCGAGCGGCGGACGGGTGAGTAATGCCTAGG-AAATTGCCCTGGTGTGGGGGATAACCATTGGAAACGATGGCTAATACCGCATAATACCTTCGGGTCAAAGAGGGGGACCTTCGGGCC--TCTCG--------CGTCAGGATATGCCTAGGTGGGATTAGCTAGTTGGAGAGGTAATGGCTCACCAAGGCGACGATCCCTAGCTGGTCTGAGAGGATGATCAGCCACACTGGAACTGAGACACGGTCCAGACTCCTACGGGAGGCAGCAGTGGGGAATATTGCACAATGGGCGCAAGCCTGATGCACCCATGCCGCGTGTGTGAAGAAGGCC-TTCGGGTTGTAAAGCACTTTCAGTCGTGAGGAA-GGTGGTAGTGTTAATAGCACTATCATTTGACGTTAGCGACAGAAGAAGCACCGGCTAAC-TCCGTGCCAGCAGCCGCGGTAATACGGAGGGTGCGAGCGTTAATCGGAATTACTGGGCGTAAAGCGCATGCAGGTGGTTTGTTAAGTCAGATGTGAAAGCCCGGGGCTCAACCTCGGAATAGCATTTGAAACTGGCAGACTAGAGTACTGTAGAGGGGGGTAGAATTTCAGGTGTAGCGGAGAAATG---
>sL24
-----------------ACGTTCCTTCGGGAACAAGTAGAGCGGCGGACGGGTGAGTAACGCGTGGG-AAATTGCCCAGTAGTGGGGGACAACATTCGGAAACGGATGCTAATACCGCATACGCCCTACGGGGGAAAGCAGGGGATCTTCGGACC--TTGCG--------CTATTGGATATGCCCGCGTCGGATTAGCTAGTTGGTGAGGTAATGGCTCACCAAGGCAACGATCCGTAGCTGGTCTGAGAGGATGATCAGCCACACTGGGACTGAGACACGGCCCAGACTCCTACGGGAGGCAGCAGTGGGGAATATTGGACAATGGGCGCAAGCCTGATCCAGCCATGCCGCGTGTGTGAAGAAGGCC-CTAGGGTTGTAAAGCACTTTCAGTAGGGAGGAA-GGCCTTAAAGTTAATACCTTTGAGGATTGACGTTACCTACAGAAGAAGCACCGGCTAAC-TCCGTGCCAGCAGCCGCGGTAATACGGAGGGTGCGAGCGTTAATCGGAATTACTGGGCGTAAAGCGCGCGTAGGCGGTTAGTTAAGCTGGATGTGAAAGCCCCGGGCTCAACCTGGGAACTGCATTCAGAACTGGCTGGCTAGAGTACGAGAGAGGGTAGTGGAATTTCCTGTGTAGCGGTGAAATGCGT
>sL25
-------GAATGATGAAGAAGCTTGCTTCTTCTGATTTTAGCGGCGGACGGGTGAGTAACACGTGGGCAACCTACCTTGTAGATTGGGATAACTCCGGGAAACCGGGGCTAATACCAAATAATCCATTTTGCTTCATGGCGAAATGTTAAAAGGCGGCTTCG-GCTGTCACTACGAGATGGGCCCGCGGCGCATTAGCTAGTTGGTAGGGTAACGGCCTACCAAGGCGACGATGCGTAGCCGACCTGAGAGGGTGATCGGCCACACTGGGACTGAGACACGGCCCAGACTCCTACGGGAGGCAGCAGTAGGGAATCTTCCACAATGGACGAAAGTCTGATGGAGCAACGCCGCGTGAGTGAAGAAGGTT-TTCGGATCGTAAAACTCTGTTGTAAGGGAAGAACACGTACGAGAGTAACT-GCTCGTACCTTGACGGTACCTTATTAGAAAGCCACGGCTAAC-TACGTGCCAGCAGCCGCGGTAATACGTAGGTGGCAAGCGTTGTCCGGAATTATTGGGCGTAAAGCGCGCGCAGGCGGTCCTTTAAGTCTGATGTGAAAGCCCACGGCTCAACCGTGGAGGGTCATTGGAAACTGGGGGACTTGAGTACAGAAGAGGAAAGCGGAATTCCAAGTGTAGCGGTGAAATG---
>Paenisporosarcina quisquiliarum SK55(T)(NR DQ333897)
TCGAGCGGAATGATGAAGAAGCTTGCTTCTTCTGATTTTAGCGGCGGACGGGTGAGTAACACGTGGGCAACCTACCTTGTAGATTGGGATAACTCCGGGAAACCGGGGCTAATACCAAATAATCCATTTTGCTTCATGGCGAAATGTTAAAAGGCGGCTTCG-GCTGTCACTACGAGATGGGCCCGCGGCGCATTAGCTAGTTGGTAGGGTAACGGCCTACCAAGGCGACGATGCGTAGCCGACCTGAGAGGGTGATCGGCCACACTGGGACTGAGACACGGCCCAGACTCCTACGGGAGGCAGCAGTAGGGAATCTTCCACAATGGACGAAAGTCTGATGGAGCAACGCCGCGTGAGTGAAGAAGGTT-TTCGGATCGTAAAACTCTGTTGTAAGGGAAGAACACGTACGAGAGTAACT-GCTCGTACCTTGACGGTACCTTATTAGAAAGCCACGGCTAAC-TACGTGCCAGCAGCCGCGGTAATACGTAGGTGGCAAGCGTTGTCCGGAATTATTGGGCGTAAAGCGCGCGCAGGCGGTCCTTTAAGTCTGATGTGAAAGCCCACGGCTCAACCGTGGAGGGTCATTGGAAACTGGGGGACTTGAGTACAGAAGAGGAAAGCGGAATTCCAAGTGTAGCGGTGAAATGCGT
>sL26
CGAGTTATCTGAACCTTCGGG-GAACGATAACGGCGTCGAGCGGCGGACGGGTGAGTAATGCCTAGG-AAATTGCCCTGATGTGGGGGATAACCATTGGAAACGATGGCTAATACCGCATAATGCCTACGGGCCAAAGAGGGGGACCTTCGGGCC--TCTCG--------CGTCAGGATATGCCTAGGTGGGATTAGCTAGTTGGTGAGGTAATGGCTCACCAAGGCGACGATCCCTAGCTGGTCTGAGAGGATGATCAGCCACACTGGAACTGAGACACGGTCCAGACTCCTACGGGAGGCAGCAGTGGGGAATATTGCACAATGGGCGCAAGCCTGATGCAGCCATGCCGCGTGTGTGAAGAAGGCC-TTCGGGTTGTAAAGCACTTTCAGTCGTGAGGAA-GGTGGTGTAGTTAATAGCTGCATTACTTGACGTTAGCGACAGAAGAAGCACCGGCTAAC-TCCGTGCCAGCAGCCGCGGTAATACGGAGGGTGCGAGCGTTAATCGGAATTACTGGGCGTAAAGCGCATGCAGGTGGTTTGTTAAGTCAGATGTGAAAGCCCGGGGCTCAACCTCGGAATAGCATTTGAAACTGGCAGACTAGAGTACTGTAGAGGGGGGTAGAATTTCAGGTGTAGCGGTGAAATGCGT
>sL27
-------------------GTTCCTTCGGGAACAAGTAGAGCGGCGGACGGGTGAGTAACGCGTGGG-AAATTGCCCAGTAGTGGGGGACAACATTCGGAAACGGATGCTAATACCGCATACGCCCTACGGGGGAAAGCAGGGGATCTTCGGACC--TTGCG--------CTATTGGATATGCCCGCGTCGGATTAGCTAGTTGGTGAGGTAATGGCTCACCAAGGCAACGATCCGTAGCTGGTCTGAGAGGATGATCAGCCACACTGGGACTGAGACACGGCCCAGACTCCTACGGGAGGCAGCAGTGGGGAATATTGGACAATGGGCGCAAGCCTGATCCAGCCATGCCGCGTGTGTGAAGAAGGCC-CTAGGGTTGTAAAGCACTTTCAGTAGGGAGGAA-GGCCTTAAAGTTAATACCTTTGAGGATTGACGTTACCTACAGAAGAAGCACCGGCTAAC-TCCGTGCCAGCAGCCGCGGTAATACGGAGGGTGCGAGCGTTAATCGGAATTACTGGGCGTAAAGCGCGCGTAGGCGGTTAGTTAAGCTGGATGTGAAAGCCCCGGGCTCAACCTGGGAACTGCATTCAGAACTGGCTGGCTAGAGTACGAGAGAGGGTAGTGGAATTTCCTGTGTAGCGGTGAAATGCGT
>sL30
------------------AAGTTCTTCGG-AACGAGTAGAGCGGCGGACGGGTGAGTAACGCGTGGG-AAATTGCCCAGTAGTGGGGGACAACATTCGGAAACGGATGCTAATACCGCATACGCCCTACGGGGGAAAGCAGGGGATCTTCGGACC--TTGTG--------CTATTGGATATGCCCGCGTCGGATTAGCTAGTTGGTGAGGTAATGGCTCACCAAGGCAACGATCCGTAGCTGGTCTGAGAGGATGATCAGCCACACTGGGACTGAGACACGGCCCAGACTCCTACGGGAGGCAGCAGTGGGGAATATTGGACAATGGGCGCAAGCCTGATCCAGCCATGCCGCGTGTGTGAAGAAGGCT-CTAGGGTTGTAAAGCACTTTCAGTAGGGAGGAA-GGCCTTAAAGTTAATACCTTTGAGGATTGACGTTACCTACAGAAGAAGCACCGGCTAAC-TCCGTGCCAGCAGCCGCGGTAATACGGAGGGTGCGAGCGTTAATCGGAATTACTGGGCGTAAAGCGCGCGTAGGCGGTTAGTTAAGCTGGATGTGAAAGCCCCGGGCTCAACCTGGGAACTGCATTCAGAACTGGCTGGCTAGAGTACGAGAGAGGGTAGTGGAATTTCCTGTGTAGCGGTGAAATGCGT
>sL34
---------------------------TCCTTCGGGATTAGTGGCAGACGGGTGAGTAACGCGTGGG-AAGCTACCTTGTGGTAGGGAACAACAGTTGGAAACGACTGCTAATACCCTATGAGCCCTATGGGGGAAAGATT----------------TATCG--------CCATGAGATGTGCCCGCGTTAGATTAGCTAGTTGGTAAGGTAATGGCTTACCAAGGCGACGATCTATAGCTGGTCTGAGAGGATGATCAGCCACACTGGGACTGAGACACGGCCCAGACTCCTACGGGAGGCAGCAGTGGGGAATATTGGACAATGGGGGCAACCCTGATCCAGCCATGCCGCGTGAGTGATGACGGCC-TTAGGGTTGTAAAGCTCTTTCAGCAGTGAAGATAA--------------------------TGACATTAACTGCAGAAGAAGCCCCGGCTAAC-TTCGTGCCAGCAGCCGCGGTAATACGAAGGGGGCTAGCGTTGTTCGGAATCACTGGGCGTAAAGCGTACGTAGGCGGACTGATCAGTCAGGGGTGAAATCCCGGGGCTCAACCCCGGAACTGCCTTTGATACTGTCAGTCTTGAGATCGAGAGAGGTGAGTGGAACTCCGAGTGTAGAGGTGAAATTCGT
>sL37
---------------------------TCCTTCGGGATTAGTGGCAGACGGGTGAGTAACGCGTGGG-AAGCTACCTTGTGGTAGGGAACAACAGTTGGAAACGACTGCTAATACCCTATGAGCCCTATGGGGGAAAGATT----------------TATCG--------CCATGAGATGTGCCCGCGTTAGATTAGCTAGTTGGTAAGGTAATGGCTTACCAAGGCGACGATCTATAGCTGGTCTGAGAGGATGATCAGCCACACTGGGACTGAGACACGGCCCAGACTCCTACGGGAGGCAGCAGTGGGGAATATTGGACAATGGGGGCAACCCTGATCCAGCCATGCCGCGTGAGTGATGACGGCC-TTAGGGTTGTAAAGCTCTTTCAGCAGTGAAGATAA--------------------------TGACATTAACTGCAGAAGAAGCCCCGGCTAAC-TTCGTGCCAGCAGCCGCGGTAATACGAAGGGGGCTAGCGTTGTTCGGAATCACTGGGCGTAAAGCGTACGTAGGCGGACTGATCAGTCAGGGGTGAAATCCCGGGGCTCAACCCCGGAACTGCCTTTGATACTGTCAGTCTTGAGATCGAGAGAGGTGAGTGGAACTCCGAGTGTAGAGGTGAAATTCGT
>sL47
------------------------GGATCCTTCGGGATTAGTGGCAGACGGGTGAGTAACGCGTGGG-AAGCTACCTTGTGGTAGGGAACAACAGTTGGAAACGACTGCTAATACCCTATGAGCCCTATGGGGGAAAGATT----------------TATCG--------CCATGAGATGTGCCCGCGTTAGATTAGCTAGTTGGTAAGGTAATGGCTTACCAAGGCGACGATCTATAGCTGGTCTGAGAGGATGATCAGCCACACTGGGACTGAGACACGGCCCAGACTCCTACGGGAGGCAGCAGTGGGGAATATTGGACAATGGGGGCAACCCTGATCCAGCCATGCCGCGTGAGTGATGACGGCC-TTAGGGTTGTAAAGCTCTTTCAGCAGTGAAGATAA--------------------------TGACATTAACTGCAGAAGAAGCCCCGGCTAAC-TTCGTGCCAGCAGCCGCGGTAATACGAAGGGGGCTAGCGTTGTTCGGAATCACTGGGCGTAAAGCGTACGTAGGCGGACTGATCAGTCAGGGGTGAAATCCCGGGGCTCAACCCCGGAACTGCCTTTGATACTGTCAGTCTTGAGATCGAGAGAGGTGAGTGGAACTCCGAGTGTAGAGGTGAAATTCGT
>sL56
-------------AAGAGGAGCTTGCTCCTCT-GA-TTTAGCGGCGGACGGGTGAGTAACACGTGGGTAATCTGCCTGTAAGACGGGGATAACTCCGGGAAACCGGGGCTAATACCGGATAATAAGAGAAGAAGCATTTCTTCTTTTTGAAAGTCGGTTTCG-GCTGACACTTACAGATGAGCCCGCGGCGCATTAGCTAGTTGGTGAGGTAACGGCTCACCAAGGCGACGATGCGTAGCCGACCTGAGAGGGTGATCGGCCACACTGGGACTGAGACACGGCCCAGACTCCTACGGGAGGCAGCAGTAGGGAATCTTCGGCAATGGGCGAAAGCCTGACCGAGCAACGCCGCGTGAGCGATGAAGGCC-TTCGGGTCGTAAAGCTCTGTTGTTAGAGAAGAACAAGTACGAGAGTAACT-GCTCGTACCTTGACGGTACCTAACCAGAAAGCCACGGCTAAC-TACGTGCCAGCAGCCGCGGTAATACGTAGGTGGCAAGCGTTATCCGGAATTATTGGGCGTAAAGCGCGCGCAGGCGGTCTCTTAAGTCTGATGTGAAAGCCCACGGCTCAACCGTGGAGGGTCATTGGAAACTGGGAGACTTGAGTGCAGGAGAGAAAAGTGGAATTCCACGTGTAGCGGTGAAATGCGT
>sQ3
----TTATCTGAACCTTCGGG-GAACGATAACGGCGTCGAGCGGCGGACGGGTGAGTAATGCCTAGG-AAATTGCCCTGATGTGGGGGATAACCATTGGAAACGATGGCTAATACCGCATGATGCCTACGGGCCAAAGAGGGGGACCTTCGGGCC--TCTCG--------CGTCAGGATATGCCTAGGTGGGATTAGCTAGTTGGTGAGGTAAGGGCTCACCAAGGCGACGATCCCTAGCTGGTCTGAGAGGATGATCAGCCACACTGGAACTGAGACACGGTCCAGACTCCTACGGGAGGCAGCAGTGGGGAATATTGCACAATGGGCGCAAGCCTGATGCAGCCATGCCGCGTGTGTGAAGAAGGCC-TTCGGGTTGTAAAGCACTTTCAGTCGTGAGGAA-GGTGGTGTAGTTAATAGCTGCATTATTTGACGTTAGCGACAGAAGAAGCACCGGCTAAC-TCCGTGCCAGCAGCCGCGGTAATACGGAGGGTGCGAGCGTTAATCGGAATTACTGGGCGTAAAGCGCATGCAGGTGGTTTGTTAAGTCAGATGTGAAAGCCCGGGGCTCAACCTCGGAATAGCATTTGAAACTGGCAGACTAGAGTACTGTAGAGGGGGGTAGAATTTCAGGTGTAGCGGTGAAATGCGT
>sQ5
----TTATCTGAACCTTCGGG-GAACGATAACGGCGTCGAGCGGCGGACGGGTGAGTAATGCCTAGG-AAATTGCCCTGATGTGGGGGATAACCATTGGAAACGATGGCTAATACCGCATGATGCCTACGGGCCAAAGAGGGGGACCTTCGGGCC--TCTCG--------CGTCAGGATATGCCTAGGTGGGATTAGCTAGTTGGTGAGGTAAGGGCTCACCAAGGCGACGATCCCTAGCTGGTCTGAGAGGATGATCAGCCACACTGGAACTGAGACACGGTCCAGACTCCTACGGGAGGCAGCAGTGGGGAATATTGCACAATGGGCGCAAGCCTGATGCAGCCATGCCGCGTGTGTGAAGAAGGCC-TTCGGGTTGTAAAGCACTTTCAGTCGTGAGGAA-GGTGGTGTAGTTAATAGCTGCATTATTTGACGTTAGCGACAGAAGAAGCACCGGCTAAC-TCCGTGCCAGCAGCCGCGGTAATACGGAGGGTGCGAGCGTTAATCGGAATTACTGGGCGTAAAGCGCATGCAGGTGGTTTGTTAAGTCAGATGTGAAAGCCCGGGGCTCAACCTCGGAATAGCATTTGAAACTGGCAGACTAGAGTACTGTAGAGGGGGGTAGAATTTCAGGTGTAGCGGTGAAATGCGT
>sQ11
--AGTTATCTGAACCTTCGGG-GAACGATAACGGCGTCGAGCGGCGGACGGGTGAGTAATGCCTAGG-AAATTGCCCTGATGTGGGGGATAACCATTGGAAACGATGGCTAATACCGCATGATGCCTACGGGCCAAAGAGGGGGACCTTCGGGCC--TCTCG--------CGTCAGGATATGCCTAGGTGGGATTAGCTAGTTGGTGAGGTAAGGGCTCACCAAGGCGACGATCCCTAGCTGGTCTGAGAGGATGATCAGCCACACTGGAACTGAGACACGGTCCAGACTCCTACGGGAGGCAGCAGTGGGGAATATTGCACAATGGGCGCAAGCCTGATGCAGCCATGCCGCGTGTGTGAAGAAGGCC-TTCGGGTTGTAAAGCACTTTCAGTCGTGAGGAA-GGTGGTGTAGTTAATAGCTGCATTATTTGACGTTAGCGACAGAAGAAGCACCGGCTAAC-TCCGTGCCAGCAGCCGCGGTAATACGGAGGGTGCGAGCGTTAATCGGAATTACTGGGCGTAAAGCGCATGCAGGTGGTTTGTTAAGTCAGATGTGAAAGCCCGGGGCTCAACCTCGGAATAGCATTTGAAACTGGCAGACTAGAGTACTGTAGAGGGGGGTAGAATTTCAGGTGTAGCGGTGAAATGCGT
>sQ14
--AGTTATCTGAACCTTCGGG-GAACGATAACGGCGTCGAGCGGCGGACGGGTGAGTAATGCCTAGG-AAATTGCCCTGATGTGGGGGATAACCATTGGAAACGATGGCTAATACCGCATGATGCCTACGGGCCAAAGAGGGGGACCTTCGGGCC--TCTCG--------CGTCAGGATATGCCTAGGTGGGATTAGCTAGTTGGTGAGGTAAGGGCTCACCAAGGCGACGATCCCTAGCTGGTCTGAGAGGATGATCAGCCACACTGGAACTGAGACACGGTCCAGACTCCTACGGGAGGCAGCAGTGGGGAATATTGCACAATGGGCGCAAGCCTGATGCAGCCATGCCGCGTGTGTGAAGAAGGCC-TTCGGGTTGTAAAGCACTTTCAGTCGTGAGGAA-GGTGGTGTAGTTAATAGCTGCATCATTTGACGTTAGCGACAGAAGAAGCACCGGCTAAC-TCCGTGCCAGCAGCCGCGGTAATACGGAGGGTGCGAGCGTTAATCGGAATTACTGGGCGTAAAGCGCATGCAGGTGGTTTGTTAAGTCAGATGTGAAAGCCCGGGGCTCAACCTCGGAATAGCATTTGAAACTGGCAGACTAGAGTACTGTAGAGGGGGGTAGAATTTCAGGTGTAGCGGTGAAATGCGT
>sQ21
------------GAT-GGGAGCTTGCTCCC-T-GAAGTCAGCGGCGGACGGGTGAGTAACACGTGGGCAACCTGCCTGTAAGACTGGGATAACTCCGGGAAACCGGGGCTAATACCGGATAATTCTTTCCCTCACATGAGGGAAAGCTGAAAGATGGTTTCG-GCTATCACTTACAGATGGGCCCGCGGCGCATTAGCTAGTTGGTGAGGTAACGGCTCACCAAGGCAACGATGCGTAGCCGACCTGAGAGGGTGATCGGCCACACTGGGACTGAGACACGGCCCAGACTCCTACGGGAGGCAGCAGTAGGGAATCTTCCGCAATGGACGAAAGTCTGACGGAGCAACGCCGCGTGAGTGATGAAGGTT-TTCGGATCGTAAAACTCTGTTGTTAGGGAAGAACAAGTACCGGAGTAACT-GCCGGTACCTTGACGGTACCTAACCAGAAAGCCACGGCTAAC-TACGTGCCAGCAGCCGCGGTAATACGTAGGTGGCAAGCGTTGTCCGGAATTATTGGGCGTAAAGCGCGCGCAGGCGGTTCCTTAAGTCTGATGTGAAAGCCCCCGGCTCAACCGGGGAGGGTCATTGGAAACTGGGGAACTTGAGTGCAGAAGAGAAGAGTGGAATTCCACGTGTAGCGGTGAAATGCGT
>sQ22
--AGTTATCTGAACCTTCGGG-GAACGATAACGGCGTCGAGCGGCGGACGGGTGAGTAATGCCTAGG-AAATTGCCCTGATGTGGGGGATAACCATTGGAAACGATGGCTAATACCGCATGATGCCTACGGGCCAAAGAGGGGGACCTTCGGGCC--TCTCG--------CGTCAGGATATGCCTAGGTGGGATTAGCTAGTTGGTGAGGTAAGGGCTCACCAAGGCGACGATCCCTAGCTGGTCTGAGAGGATGATCAGCCACACTGGAACTGAGACACGGTCCAGACTCCTACGGGAGGCAGCAGTGGGGAATATTGCACAATGGGCGCAAGCCTGATGCAGCCATGCCGCGTGTGTGAAGAAGGCC-TTCGGGTTGTAAAGCACTTTCAGTCGTGAGGAA-GGTGGTGTAGTTAATAGCTGCATTATTTGACGTTAGCGACAGAAGAAGCACCGGCTAAC-TCCGTGCCAGCAGCCGCGGTAATACGGAGGGTGCGAGCGTTAATCGGAATTACTGGGCGTAAAGCGCATGCAGGTGGTTTGTTAAGTCAGATGTGAAAGCCCGGGGCTCAACCTCGGAATAGCATTTGAAACTGGCAGACTAGAGTACTGTAGAGGGGGGTAGAATTTCAGGTGTAGCGGTGAAATGCGT
>sQ23
-GAGTTATCTGAACCTTCGGG-GAACGATAACGGCGTCGAGCGGCGGACGGGTGAGTAATGCCTAGG-AAATTGCCCTGATGTGGGGGATAACCATTGGAAACGATGGCTAATACCGCATGATGCCTACGGGCCAAAGAGGGGGACCTTCGGGCC--TCTCG--------CGTCAGGATATGCCTAGGTGGGATTAGCTAGTTGGTGAGGTAAGGGCTCACCAAGGCGACGATCCCTAGCTGGTCTGAGAGGATGATCAGCCACACTGGAACTGAGACACGGTCCAGACTCCTACGGGAGGCAGCAGTGGGGAATATTGCACAATGGGCGCAAGCCTGATGCAGCCATGCCGCGTGTGTGAAGAAGGCC-TTCGGGTTGTAAAGCACTTTCAGTCGTGAGGAA-GGTGGTGTAGTTAATAGCTGCATTATTTGACGTTAGCGACAGAAGAAGCACCGGCTAAC-TCCGTGCCAGCAGCCGCGGTAATACGGAGGGTGCGAGCGTTAATCGGAATTACTGGGCGTAAAGCGCATGCAGGTGGTTTGTTAAGTCAGATGTGAAAGCCCGGGGCTCAACCTCGGAATAGCATTTGAAACTGGCAGACTAGAGTACTGTAGAGGGGGGTAGAATTTCAGGTGTAGCGGTGAAATGCGT
>sQ28
-GAGTTATCTGAACCTTCGGG-GAACGATAACGGCGTCGAGCGGCGGACGGGTGAGTAATGCCTAGG-AAATTGCCCTGATGTGGGGGATAACCATTGGAAACGATGGCTAATACCGCATGATGCCTACGGGCCAAAGAGGGGGACCTTCGGGCC--TCTCG--------CGTCAGGATATGCCTAGGTGGGATTAGCTAGTTGGTGAGGTAAGGGCTCACCAAGGCGACGATCCCTAGCTGGTCTGAGAGGATGATCAGCCACACTGGAACTGAGACACGGTCCAGACTCCTACGGGAGGCAGCAGTGGGGAATATTGCACAATGGGCGCAAGCCTGATGCAGCCATGCCGCGTGTGTGAAGAAGGCC-TTCGGGTTGTAAAGCACTTTCAGTCGTGAGGAA-GGTGGTGTAGTTAATAGCTGCATTATTTGACGTTAGCGACAGAAGAAGCACCGGCTAAC-TCCGTGCCAGCAGCCGCGGTAATACGGAGGGTGCGAGCGTTAATCGGAATTACTGGGCGTAAAGCGCATGCAGGTGGTTTGTTAAGTCAGATGTGAAAGCCCGGGGCTCAACCTCGGAATAGCATTTGAAACTGGCAGACTAGAGTACTGTAGAGGGGGGTAGAATTTCAGGTGTAGCGGTGAAATGCGT
>sQ34
CGAGTTATCTGAACCTTCGGG-GAACGATAACGGCGTCGAGCGGCGGACGGGTGAGTAATGCCTAGG-AAATTGCCCTGATGTGGGGGATAACCATTGGAAACGATGGCTAATACCGCATGATGCCTACGGGCCAAAGAGGGGGACCTTCGGGCC--TCTCG--------CGTCAGGATATGCCTAGGTGGGATTAGCTAGTTGGTGAGGTAAGGGCTCACCAAGGCGACGATCCCTAGCTGGTCTGAGAGGATGATCAGCCACACTGGAACTGAGACACGGTCCAGACTCCTACGGGAGGCAGCAGTGGGGAATATTGCACAATGGGCGCAAGCCTGATGCAGCCATGCCGCGTGTGTGAAGAAGGCC-TTCGGGTTGTAAAGCACTTTCAGTCGTGAGGAA-GGTGGTGTAGTTAATAGCTGCATTATTTGACGTTAGCGACAGAAGAAGCACCGGCTAAC-TCCGTGCCAGCAGCCGCGGTAATACGGAGGGTGCGAGCGTTAATCGGAATTACTGGGCGTAAAGCGCATGCAGGTGGTTTGTTAAGTCAGATGTGAAAGCCCGGGGCTCAACCTCGGAATAGCATTTGAAACTGGCAGACTAGAGTACTGTAGAGGGGGGTAGAATTTCAGGTGTAGCGGTGAAATGCGT
>sQ35
-GAGTTATCTGAACCTTCGGG-GAACGATAACGGCGTCGAGCGGCGGACGGGTGAGTAATGCCTAGG-AAATTGCCCTGATGTGGGGGATAACCATTGGAAACGATGGCTAATACCGCATGATGCCTACGGGCCAAAGAGGGGGACCTTCGGGCC--TCTCG--------CGTCAGGATATGCCTAGGTGGGATTAGCTAGTTGGTGAGGTAAGGGCTCACCAAGGCGACGATCCCTAGCTGGTCTGAGAGGATGATCAGCCACACTGGAACTGAGACACGGTCCAGACTCCTACGGGAGGCAGCAGTGGGGAATATTGCACAATGGGCGCAAGCCTGATGCAGCCATGCCGCGTGTGTGAAGAAGGCC-TTCGGGTTGTAAAGCACTTTCAGTCGTGAGGAA-GGTGGTGTAGTTAATAGCTGCATTATTTGACGTTAGCGACAGAAGAAGCACCGGCTAAC-TCCGTGCCAGCAGCCGCGGTAATACGGAGGGTGCGAGCGTTAATCGGAATTACTGGGCGTAAAGCGCATGCAGGTGGTTTGTTAAGTCAGATGTGAAAGCCCGGGGCTCAACCTCGGAATAGCATTTGAAACTGGCAGACTAGAGTACTGTAGAGGGGGGTAGAATTTCAGGTGTAGCGGTGAAATGCGT
>sQ39
CGAGTTATCTGAACCTTCGGG-GAACGATAACGGCGTCGAGCGGCGGACGGGTGAGTAATGCCTAGG-AAATTGCCCTGATGTGGGGGATAACCATTGGAAACGATGGCTAATACCGCATGATGCCTACGGGCCAAAGAGGGGGACCTTCGGGCC--TCTCG--------CGTCAGGATATGCCTAGGTGGGATTAGCTAGTTGGTGAGGTAAGGGCTCACCAAGGCGACGATCCCTAGCTGGTCTGAGAGGATGATCAGCCACACTGGAACTGAGACACGGTCCAGACTCCTACGGGAGGCAGCAGTGGGGAATATTGCACAATGGGCGCAAGCCTGATGCAGCCATGCCGCGTGTGTGAAGAAGGCC-TTCGGGTTGTAAAGCACTTTCAGTCGTGAGGAA-GGTGGTGTAGTTAATAGCTGCATTATTTGACGTTAGCGACAGAAGAAGCACCGGCTAAC-TCCGTGCCAGCAGCCGCGGTAATACGGAGGGTGCGAGCGTTAATCGGAATTACTGGGCGTAAAGCGCATGCAGGTGGTTTGTTAAGTCAGATGTGAAAGCCCGGGGCTCAACCTCGGAATAGCATTTGAAACTGGCAGACTAGAGTACTGTAGAGGGGGGTAGAATTTCAGGTGTAGCGGTGAAATGCGT
>sQ48
AGCATATCTCGAACCTTCGGG-GAACGATAACGGCGTCCAGCGGAGGACGGGTGAGTAATGCCTAGG-AAATTGCCCTGATGTGGGGGATAACCATTGGAAACGATGGCTAATACCGCATGATGCCTACGGGCCAAAGAGGGGGACCTTCGGGCC--TCTCG--------CGTCAGGATATGCCTAGGTGGGATTAGCTAGTTGGTGAGGTAAGGGCTCACCAAGGCGACGATCCCTAGCTGGTCTGAGAGGATGATCAGCCACACTGGAACTGAGACACGGTCCAGACTCCTACGGGAGGCAGCAGTGGGGAATATTGCACAATGGGCGCAAGCCTGATGCAGCCATGCCGCGTGTGTGAAGAAGGCC-TTCGGGTTGTAAAGCTCTTTCAGTCGTGAGGAA-GGTAGTGTAGTTAATAGCTGCATTATTTGACGTTAGCGACAGAAGAAGCACCGGCTAAC-TCCGTGCCAGCAGCCGCGGTAATACGGAGGGTGCGAGCGTTAATCGGAATTACTGGGCGTAAAGCGCATGCAGGTGGTTTGTTAAGTCAGATGTGAAAGCCCGGGGCTCAACCTCGGAATTGCATTTGAAACTGGCAGACTAGAGTACTGTAGAGGGGGGTAGAATTTCAGGTGTAGCGGTGAAATGCGT
>sQ50
-------GGACAGAT-GGGAGCTTGCTCCC-T-GAAGTCAGCGGCGGACGGGTGAGTAACACGTGGGCAACCTGCCTGTAAGACTGGGATAACTCCGGGAAACCGGGGCTAATACCGGATAATTCTTTCCCTCACATGAGGGAAAGCTGAAAGATGGTTTCG-GCTATCACTTACAGATGGGCCCGCGGCGCATTAGCTAGTTGGTGAGGTAACGGCTCACCAAGGCAACGATGCGTAGCCGACCTGAGAGGGTGATCGGCCACACTGGGACTGAGACACGGCCCAGACTCCTACGGGAGGCAGCAGTAGGGAATCTTCCGCAATGGACGAAAGTCTGACGGAGCAACGCCGCGTGAGTGATGAAGGTT-TTCGGATCGTAAAACTCTGTTGTTAGGGAAGAACAAGTACCGGAGTAACT-GCCGGTACCTTGACGGTACCTAACCAGAAAGCCACGGCTAAC-TACGTGCCAGCAGCCGCGGTAATACGTAGGTGGCAAGCGTTGTCCGGAATTATTGGGCGTAAAGCGCGCGCAGGCGGTTCCTTAAGTCTGATGTGAAAGCCCCCGGCTCAACCGGGGAGGGTCATTGGAAACTGGGGAACTTGAGTGCAGAAGAGAAGAGTGGAATTCCACGTGTAGCGGTGAAATGCGT
>sQ56
CGAGTTATCTGAACCTTCGGG-GAACGATAACGGCGTCGAGCGGCGGACGGGTGAGTAATGCCTAGG-AAATTGCCCTGATGTGGGGGATAACCATTGGAAACGATGGCTAATACCGCATGATGCCTACGGGCCAAAGAGGGGGACCTTCGGGCC--TCTCG--------CGTCAGGATATGCCTAGGTGGGATTAGCTAGTTGGTGAGGTAAGGGCTCACCAAGGCGACGATCCCTAGCTGGTCTGAGAGGATGATCAGCCACACTGGAACTGAGACACGGTCCAGACTCCTACGGGAGGCAGCAGTGGGGAATATTGCACAATGGGCGCAAGCCTGATGCAGCCATGCCGCGTGTGTGAAGAAGGCC-TTCGGGTTGTAAAGCACTTTCAGTCGTGAGGAA-GGTGGTGTAGTTAATAGCTGCATTATTTGACGTTAGCGACAGAAGAAGCACCGGCTAAC-TCCGTGCCAGCAGCCGCGGTAATACGGAGGGTGCGAGCGTTAATCGGAATTACTGGGCGTAAAGCGCATGCAGGTGGTTTGTTAAGTCAGATGTGAAAGCCCGGGGCTCAACCTCGGAATAGCATTTGAAACTGGCAGACTAGAGTACTGTAGAGGGGGGTAGAATTTCAGGTGTAGCGGTGAAATGCGT
>sQ57
-GAGTTATCTGAACCTTCGGG-GAACGATAACGGCGTCGAGCGGCGGACGGGTGAGTAATGCCTAGG-AAATTGCCCTGATGTGGGGGATAACCATTGGAAACGATGGCTAATACCGCATGATGCCTACGGGCCAAAGAGGGGGACCTTCGGGCC--TCTCG--------CGTCAGGATATGCCTAGGTGGGATTAGCTAGTTGGTGAGGTAAGGGCTCACCAAGGCGACGATCCCTAGCTGGTCTGAGAGGATGATCAGCCACACTGGAACTGAGACACGGTCCAGACTCCTACGGGAGGCAGCAGTGGGGAATATTGCACAATGGGCGCAAGCCTGATGCAGCCATGCCGCGTGTGTGAAGAAGGCC-TTCGGGTTGTAAAGCACTTTCAGTCGTGAGGAA-GGTGGTGTAGTTAATAGCTGCATTATTTGACGTTAGCGACAGAAGAAGCACCGGCTAAC-TCCGTGCCAGCAGCCGCGGTAATACGGAGGGTGCGAGCGTTAATCGGAATTACTGGGCGTAAAGCGCATGCAGGTGGTTTGTTAAGTCAGATGTGAAAGCCCGGGGCTCAACCTCGGAATAGCATTTGAAACTGGCAGACTAGAGTACTGTAGAGGGGGGTAGAATTTCAGGTGTAGCGGTGAAATGCGT
>yL4cb
--------------------GAACGGATCCTTCGGGATTAGTGGCAGACGGGTGAGTAACGCGTGGG-AAGCTACCTTGTGGTAGGGAACAACAGTTGGAAACGACTGCTAATACCCTATGAGCCCTATGGGGGAAAGATT----------------TATCG--------CCATGAGATGTGCCCGCGTTAGATTAGCTAGTTGGTAAGGTAATGGCTTACCAAGGCGACGATCTATAGCTGGTCTGAGAGGATGATCAGCCACACTGGGACTGAGACACGGCCCAGACTCCTACGGGAGGCAGCAGTGGGGAATATTGGACAATGGGGGCAACCCTGATCCAGCCATGCCGCGTGAGTGATGACGGCC-TTAGGGTTGTAAAGCTCTTTCAGCAGTGAAGATAA--------------------------TGACATTAACTGCAGAAGAAGCCCCGGCTAAC-TTCGTGCCAGCAGCCGCGGTAATACGAAGGGGGCTAGCGTTGTTCGGAATCACTGGGCGTAAAGCGTACGTAGGCGGACTGATCAGTCAGGGGTGAAATCCCGGGGCTCAACCCCGGAACTGCCTTTGATACTGTCAGTCTTGAGATCGAGAGAGGTGAGTGGAACTCCGAGTGTAGAGGTGAAATTCGT
>sQ61
-GAGTTATCTGAACCTTCGGG-GAACGATAACGGCGTCGAGCGGCGGACGGGTGAGTAATGCCTAGG-AAATTGCCCTGATGTGGGGGATAACCATTGGAAACGATGGCTAATACCGCATGATGCCTACGGGCCAAAGAGGGGGACCTTCGGGCC--TCTCG--------CGTCAGGATATGCCTAGGTGGGATTAGCTAGTTGGTGAGGTAAGGGCTCACCAAGGCGACGATCCCTAGCTGGTCTGAGAGGATGATCAGCCACACTGGAACTGAGACACGGTCCAGACTCCTACGGGAGGCAGCAGTGGGGAATATTGCACAATGGGCGCAAGCCTGATGCAGCCATGCCGCGTGTGTGAAGAAGGCC-TTCGGGTTGTAAAGCACTTTCAGTCGTGAGGAA-GGTGGTGTAGTTAATAGCTGCATTATTTGACGTTAGCGACAGAAGAAGCACCGGCTAAC-TCCGTGCCAGCAGCCGCGGTAATACGGAGGGTGCGAGCGTTAATCGGAATTACTGGGCGTAAAGCGCATGCAGGTGGTTTGTTAAGTCAGATGTGAAAGCCCGGGGCTCAACCTCGGAATAGCATTTGAAACTGGCAGACTAGAGTACTGTAGAGGGGGGTAGAATTTCAGGTGTAGCGGTGAAATGCGT
>yA3
---------ACAGAT-GGGAGCTTGCTCCC-T-GAAGTCAGCGGCGGACGGGTGAGTAACACGTGGGCAACCTGCCTGTAAGACTGGGATAACTCCGGGAAACCGGGGCTAATACCGGATAATTCTTTCCCTCACATGAGGGAAAGCTGAAAGATGGTTTCG-GCTATCACTTACAGATGGGCCCGCGGCGCATTAGCTAGTTGGTGAGGTAACGGCTCACCAAGGCAACGATGCGTAGCCGACCTGAGAGGGTGATCGGCCACACTGGGACTGAGACACGGCCCAGACTCCTACGGGAGGCAGCAGTAGGGAATCTTCCGCAATGGACGAAAGTCTGACGGAGCAACGCCGCGTGAGTGATGAAGGTT-TTCGGATCGTAAAACTCTGTTGTTAGGGAAGAACAAGTACCGGAGTAACT-GCCGGTACCTTGACGGTACCTAACCAGAAAGCCACGGCTAAC-TACGTGCCAGCAGCCGCGGTAATACGTAGGTGGCAAGCGTTGTCCGGAATTATTGGGCGTAAAGCGCGCGCAGGCGGTTCCTTAAGTCTGATGTGAAAGCCCCCGGCTCAACCGGGGAGGGTCATTGGAAACTGGGGAACTTGAGTGCAGAAGAGAAGAGTGGAATTCCACGTGTAGCGGTGAAATGCGT
>yA27
-----------TGATGAGGAGCTTGCTCCTCT-GA-TTTAGCGGCGGACGGGTGAGTAACACGTGGGTAATCTGCCTGTAAGACGGGGATAACTCCGGGAAACCGGGGCTAATACCGGATAATAAGAGAAGAAGCATTTCTTCTTTTTGAAAGTCGGTTTCG-GCTGACACTTACAGATGAGCCCGCGGCGCATTAGCTAGTTGGTGAGGTAACGGCTCACCAAGGCGACGATGCGTAGCCGACCTGAGAGGGTGATCGGCCACACTGGGACTGAGACACGGCCCAGACTCCTACGGGAGGCAGCAGTAGGGAATCTTCGGCAATGGGCGAAAGCCTGACCGAGCAACGCCGCGTGAGCGATGAAGGCC-TTCGGGTCGTAAAGCTCTGTTGTTAGAGAAGAACAAGTACGAGAGTAACT-GCTCGTACCTTGACGGTACCTAACCAGAAAGCCACGGCTAAC-TACGTGCCAGCAGCCGCGGTAATACGTAGGTGGCAAGCGTTATCCGGAATTATTGGGCGTAAAGCGCGCGCAGGCGGTCTCTTAAGTCTGATGTGAAAGCCCACGGCTCAACCGTGGAGGGTCATTGGAAACTGGGAGACTTGAGTGCAGGAGAGAAAAGTGGAATTCCACGTGTAGCGGTGAAATGCGT
>yB14b
GTCGACGGAACCCTTCGGGGGGAAGTCGAC---GGAATGAGCGGCGGACGGGTGAGTAACACGTAAAGAACCTGCCCTCAGGTCTGGGATAACCACGAGAAATCGGGGCTAATACCGGATGGGTCATCGGACCGCATGGTCCGAGGATGAAAGGCGCTCCGG---CGTCGCCTGGGGATGGCTTTGCGGTGCATTAGCTAGTTGGTGGGGTAATGGCCCACCAAGGCGACGATGCATAGCCGACCTGAGAGGGTGATCGGCCACACTGGGACTGAGACACGGCCCAGACTCCTACGGGAGGCAGCAGTAGGGAATCTTCCACAATGGACGAAAGTCTGATGGAGCAACGCCGCGTGAACGATGAAGGCC-TTCGGGTCGTAAAGTTCTGTTGTAAGGGAAGAACAAGTGCCGCAGGCAAT-GGCGGCACCTTGACGGTACCTTGCGAGAAAGCCACGGCTAAC-TACGTGCCAGCAGCCGCGGTAATACGTAGGTGGCAAGCGTTGTCCGGAATTATTGGGCGTAAAGCGCGCGCAGGCGGCCTCTTAAGTCTGATGTGAAAGCCCCCGGCTCAACCGGGGAGGGCCATTGGAAACTGGGAGGCTTGAGTATAGGAGAGAAGAGTGGAATTCCACGTGTAGCGG----------
>yB18
------------AGC-CCA-GCTTGCTG-GGT--GGATTAGTGGCGAACGGGTGAGTAACACGTGAGCAACCTGCCCCTGACTCTGGGATAAGCGCTGGAAACGGCGTCTAATACTGGATATGTCCCGTCACCGCATGGTGTGCGGGTGGAAAGATTTTTCG--------GTTGGGGATGGGCTCGCGGCCTATCAGCTTGTTGGTGAGGTAATGGCTCACCAAGGCGTCGACGGGTAGCCGGCCTGAGAGGGTGACCGGCCACACTGGGACTGAGACACGGCCCAGACTCCTACGGGAGGCAGCAGTGGGGAATATTGCACAATGGGCGCAAGCCTGATGCAGCAACGCCGCGTGAGGGATGACGGCC-TTCGGGTTGTAAACCTCTTTTAGCAGGGAAGAA-----GCGAGAG----------------TGACGGTACCTGCAGAAAAAGCACCGGCTAAC-TACGTGCCAGCAGCCGCGGTAATACGTAGGGTGCAAGCGTTATCCGGAATTATTGGGCGTAAAGAGCTCGTAGGCGGTCTGTCGCGTCTGCTGTGAAATCCCGAGGCTCAACCTCGGGCTTGCAGTGGGTACGGGCAGACTAGAGTGCGGTAGGGGAGATTGGAATTCCTGGTGTAGCGGTGGAATGCGC
>Microbacterium esteraromaticum DSM8609(T)(NR Y17231)
TCGAACGATGAA-GC-CCA-GCTTGCTG-GGT--GGATTAGTGGCGAACGGGTGAGTAACACGTGAGCAACCTGCCCCTGACTCTGGGATAAGCGCTGGAAACGGCGTCTAATACTGGATATGTCCCGTCACCGCATGGTGTGCGGGTGGAAAGATTTTTCG--------GTTGGGGATGGGCTCGCGGCCTATCAGCTTGTTGGTGAGGTAATGGCTCACCAAGGCGTCGACGGGTAGCCGGCCTGAGAGGGTGACCGGCCACACTGGGACTGAGACACGGCCCAGACTCCTACGGGAGGCAGCAGTGGGGAATATTGCACAATGGGCGGAAGCCTGATGCAGCAACGCCGCGTGAGGGATGACGGCC-TTCGGGTTGTAAACCTCTTTTAGCAGGGAAGAA-----GCGAAAG----------------TGACGGTACCTGCAGAAAAAGCACCGGCTAAC-TACGTGCCAGCAGCCGCGGTAATACGTAGGGTGCAAGCGTTATCCGGAATTATTGGGCGTAAAGAGCTCGTAGGCGGTCTGTCGCGTCTGCTGTGAAATTCCGAGGCTCAACCTCGGGCTTGCAGTGGGTACGGGCAGACTAGAGTGCGGTAGGGGAGATTGGAATTCCTGGTGTAGCGGTGGAATGCGC
>yC8
-----------TGAAGAGGAGCTTGCTCCTCT-GA-TTTAGCGGCGGACGGGTGAGTAACACGTGGGTAATCTGCCTGTAAGACGGGGATAACTCCGGGAAACCGGGGCTAATACCGGATAATAAGAAGAAACGCATGTTTCTTTTTTGAAAGTCGGTTTCG-GCTGACACTTACAGATGAGCCCGCGGCGCATTAGCTAGTTGGTGAGGTAACGGCTCACCAAGGCGACGATGCGTAGCCGACCTGAGAGGGTGATCGGCCACACTGGGACTGAGACACGGCCCAGACTCCTACGGGAGGCAGCAGTAGGGAATCTTCGGCAATGGGCGAAAGCCTGACCGAGCAACGCCGCGTGAGCGATGAAGGCC-TTCGGGTCGTAAAGCTCTGTTGTTAGAGAAGAACAAGTACGAGAGTAACT-GCTCGTACCTTGACGGTACCTAACCAGAAAGCCACGGCTAAC-TACGTGCCAGCAGCCGCGGTAATACGTAGGTGGCAAGCGTTATCCGGAATTATTGGGCGTAAAGCGCGCGCAGGCGGTCTCTTAAGTCTGATGTGAAAGCCCACGGCTCAACCGTGGAGGGTCATTGGAAACTGGGAGACTTGAGTGCAGGAGAGAAAAGTGGAATTCCACGTGTAGCGGTGAAATGCGT
>yD3
---------ACAGAT-GGGAGCTTGCTCCC-T-GAAGTCAGCGGCGGACGGGTGAGTAACACGTGGGCAACCTGCCTGTAAGACTGGGATAACTCCGGGAAACCGGGGCTAATACCGGATAATTCTTTCCCTCACATGAGGGAAAGCTGAAAGATGGTTTCG-GCTATCACTTACAGATGGGCCCGCGGCGCATTAGCTAGTTGGTGAGGTAACGGCTCACCAAGGCAACGATGCGTAGCCGACCTGAGAGGGTGATCGGCCACACTGGGACTGAGACACGGCCCAGACTCCTACGGGAGGCAGCAGTAGGGAATCTTCCGCAATGGACGAAAGTCTGACGGAGCAACGCCGCGTGAGTGATGAAGGTT-TTCGGATCGTAAAACTCTGTTGTTAGGGAAGAACAAGTACCGGAGTAACT-GCCGGTACCTTGACGGTACCTAACCAGAAAGCCACGGCTAAC-TACGTGCCAGCAGCCGCGGTAATACGTAGGTGGCAAGCGTTGTCCGGAATTATTGGGCGTAAAGCGCGCGCAGGCGGTTCCTTAAGTCTGATGTGAAAGCCCCCGGCTCAACCGGGGAGGGTCATTGGAAACTGGGGAACTTGAGTGCAGAAGAGAAGAGTGGAATTCCACGTGTAGCGGTGAAATGCGT
>yD5
---------ACAGAT-GGGAGCTTGCTCCC-T-GAAGTCAGCGGCGGACGGGTGAGTAACACGTGGGCAACCTGCCTGTAAGACTGGGATAACTCCGGGAAACCGGGGCTAATACCGGATAATTCTTTCCCTCACATGAGGGAAAGCTGAAAGATGGTTTCG-GCTATCACTTACAGATGGGCCCGCGGCGCATTAGCTAGTTGGTGAGGTAACGGCTCACCAAGGCAACGATGCGTAGCCGACCTGAGAGGGTGATCGGCCACACTGGGACTGAGACACGGCCCAGACTCCTACGGGAGGCAGCAGTAGGGAATCTTCCGCAATGGACGAAAGTCTGACGGAGCAACGCCGCGTGAGTGATGAAGGTT-TTCGGATCGTAAAACTCTGTTGTTAGGGAAGAACAAGTACCGGAGTAACT-GCCGGTACCTTGACGGTACCTAACCAGAAAGCCACGGCTAAC-TACGTGCCAGCAGCCGCGGTAATACGTAGGTGGCAAGCGTTGTCCGGAATTATTGGGCGTAAAGCGCGCGCAGGCGGTTCCTTAAGTCTGATGTGAAAGCCCCCGGCTCAACCGGGGAGGGTCATTGGAAACTGGGGAACTTGAGTGCAGAAGAGAAGAGTGGAATTCCACGTGTAGCGGTGAAATGCGT
>yD6
---------ACAGAT-GGGAGCTTGCTCCC-T-GAAGTCAGCGGCGGACGGGTGAGTAACACGTGGGCAACCTGCCTGTAAGACTGGGATAACTCCGGGAAACCGGGGCTAATACCGGATAATTCTTTCCCTCACATGAGGGAAAGCTGAAAGATGGTTTCG-GCTATCACTTACAGATGGGCCCGCGGCGCATTAGCTAGTTGGTGAGGTAACGGCTCACCAAGGCAACGATGCGTAGCCGACCTGAGAGGGTGATCGGCCACACTGGGACTGAGACACGGCCCAGACTCCTACGGGAGGCAGCAGTAGGGAATCTTCCGCAATGGACGAAAGTCTGACGGAGCAACGCCGCGTGAGTGATGAAGGTT-TTCGGATCGTAAAACTCTGTTGTTAGGGAAGAACAAGTACCGGAGTAACT-GCCGGTACCTTGACGGTACCTAACCAGAAAGCCACGGCTAAC-TACGTGCCAGCAGCCGCGGTAATACGTAGGTGGCAAGCGTTGTCCGGAATTATTGGGCGTAAAGCGCGCGCAGGCGGTTCCTTAAGTCTGATGTGAAAGCCCCCGGCTCAACCGGGGAGGGTCATTGGAAACTGGGGAACTTGAGTGCAGAAGAGAAGAGTGGAATTCCACGTGTAGCGGTGAAATGCGT
>yD8
GTCGACGGAACCCTTCGGGGGGAAGTCGAC---GGAATGAGCGGCGGACGGGTGAGTAACACGTAAAGAACCTGCCCTCAGGTCTGGGATAACCACGAGAAATCGGGGCTAATACCGGATGGGTCATCGGACCGCATGGTCCGAGGATGAAAGGCGCTCCGG---CGTCGCCTGGGGATGGCTTTGCGGTGCATTAGCTAGTTGGTGGGGTAATGGCCCACCAAGGCGACGATGCATAGCCGACCTGAGAGGGTGATCGGCCACACTGGGACTGAGACACGGCCCAGACTCCTACGGGAGGCAGCAGTAGGGAATCTTCCACAATGGACGAAAGTCTGATGGAGCAACGCCGCGTGAACGATGAAGGCC-TTCGGGTCGTAAAGTTCTGTTGTAAGGGAAGAACAAGTGCCGCAGGCAAT-GGCGGCACCTTGACGGTACCTTGCGAGAAAGCCACGGCTAAC-TACGTGCCAGCAGCCGCGGTAATACGTAGGTGGCAAGCGTTGTCCGGAATTATTGGGCGTAAAGCGCGCGCAGGCGGCCTCTTAAGTCTGATGTGAAAGCCCCCGGCTCAACCGGGGAGGGCCATTGGAAACTGGGAGGCTTGAGTATAGGAGAGAAGAGTGGAATTCCACGTGTAGCGG----------
>Exiguobacterium mexicanum 8N(T)(NR AM072764)
ATCGACGGAACCCTTCGGGGGGAAGTCGAC---GGAATGAGCGGCGGACGGGTGAGTAACACGTAAAGAACCTGCCCTCAGGTCTGGGATAACCACGAGAAATCGGGGCTAATACCGGATGGGTCATCGGACCGCATGGTCCGAGGATGAAAGGCGCTTCGG---CGTCGCCTGGGGATGGCTTTGCGGTGCATTAGCTAGTTGGTGGGGTAATGGCCCACCAAGGCGACGATGCATAGCCGACCTGAGAGGGTGATCGGCCACACTGGGACTGAGACACGGCCCAGACTCCTACGGGAGGCAGCAGTAGGGAATCTTCCACAATGGACGAAAGTCTGATGGAGCAACGCCGCGTGAACGATGAAGGCC-TTCGGGTCGTAAAGTTCTGTTGTAAGGGAAGAACAAGTGCCGCAGGCAAT-GGCGGCACCTTGACGGTACCTTGCGAGAAAGCCACGGCTAAC-TACGTGCCAGCAGCCGCGGTAATACGTAGGTGGCAAGCGTTGTCCGGAATTATTGGGCGTAAAGCGCGCGCAGGCGGCCTCTTAAGTCTGATGTGAAAGCCCCCGGCTCAACCGGGGAGGGCCATTGGAAACTGGGAGGCTTGAGTATAGGAGAGAAGAGTGGAATTCCACGTGTAGCGGTGAAATGCGT
>yF2
GTCGACGGAACCCTTCGGGGGGAAGTCGAC---GGAATGAGCGGCGGACGGGTGAGTAACACGTAAAGAACCTGCCCTCAGGTCTGGGATAACCACGAGAAATCGGGGCTAATACCGGATGGGTCATCGGACCGCATGGTCCGAGGATGAAAGGCGCTCCGG---CGTCGCCTGGGGATGGCTTTGCGGTGCATTAGCTAGTTGGTGGGGTAATGGCCCACCAAGGCGACGATGCATAGCCGACCTGAGAGGGTGATCGGCCACACTGGGACTGAGACACGGCCCAGACTCCTACGGGAGGCAGCAGTAGGGAATCTTCCACAATGGACGAAAGTCTGATGGAGCAACGCCGCGTGAACGATGAAGGCC-TTCGGGTCGTAAAGTTCTGTTGTAAGGGAAGAACAAGTGCCGCAGGCAAT-GGCGGCACCTTGACGGTACCTTGCGAGAAAGCCACGGCTAAC-TACGTGCCAGCAGCCGCGGTAATACGTAGGTGGCAAGCGTTGTCCGGAATTATTGGGCGTAAAGCGCGCGCAGGCGGCCTCTTAAGTCTGATGTGAAAGCCCCCGGCTCAACCGGGGAGGGCCATTGGAAACTGGGAGGCTTGAGTATAGGAGAGAAGAGTGGAATTCCACGTGTAGCGGT---------
>yF12B
-----------CAAT-GGGAGCTTGCTCCC-T-GAGGTTAGCGGCGGACGGGTGAGTAACACGTGGGTAACCTGCCTGTAAGATTGGGATAACTCCGGGAAACCGGAGCTAATACCGGATAACATTTTGAACCGCATGGTTCGAAATTGAAAGATGGTTTCG-GCTATCACTTACAGATGGACCCGCGGCGCATTAGCTAGTTGGTGAGGTAACGGCTCACCAAGGCGACGATGCGTAGCCGACCTGAGAGGGTGATCGGCCACACTGGGACTGAGACACGGCCCAGACTCCTACGGGAGGCAGCAGTAGGGAATCTTCCGCAATGGACGAAAGTCTGACGGAGCAACGCCGCGTGAACGATGAAGGCC-TTCGGGTCGTAAAGTTCTGTTGTTAGGGAAGAACAAGTACCAGAGTAACT-GCTGGTACCTTGACGGTACCTAACCAGAAAGCCACGGCTAAC-TACGTGCCAGCAGCCGCGGTAATACGTAGGTGGCAAGCGTTGTCCGGAATTATTGGGCGTAAAGCGCGCGCAGGCGGTTTCTTAAGTCTGATGTGAAAGCCCACGGCTCAACCGTGGAGGGTCATTGGAAACTGGGGAACTTGAGTGCAGAAGAGGAGAGTGGAATTCCACGTGTAGCGGTGAAATGCGT
>yF15
-----------AGCC-TGGTGCTTGCACCGGG-TGGATGAGTGGCGAACGGGTGAGTAACACGTGAGTAACCTGCCCCTGACTTCGGGATAAGCCCGGGAAACTGGGTCTAATACCGGATACGACTGCCGGACGCATGTCTGGTGG-TGGAAAGTTTTTTCG--------GTTGGGGATGGGCTCGCGGCCTATCAGTTTGTTGGTGAGGTAATGGCTCACCAAGACGACGACGGGTAGCCGGCCTGAGAGGGCGACCGGCCACACTGGGACTGAGACACGGCCCAGACTCCTACGGGAGGCAGCAGTGGGGAATATTGCACAATGGGGGAAACCCTGATGCAGCGACGCAGCGTGCGGGATGACGGCC-TTCGGGTTGTAAACCGCTTTCAGCAGGGAAGAA-----GCGCCAG----------------TGACCGTACCTGCGTAAAAAGTACCGGCTAAC-TACATGCCCCCAGCCGCGGTAATACGTAGGGGACAAGCGTTGTCCGGAATTATTGGGCGTAAAGAGCTCTCATGTGGTTGGTCACGTCTGCTGTGGAAACGCAACGCTTAACGTTGCGCGTGCGCTGCGTACGGGCTGACTAGAGTGCACTAGGGGAGTCTGGAATTCCTGGTGTATCGGTGAAATGCGC
>Brevibacterium casei NCDO2048(T)(NR X76564)
TCGAACNCTGAAGCC-TGGTGCTTGCAC-GGG-TGGATGAGTGGCGAACGGGTGAGTAACACGTGAGTAACCTGCCCCTGACTTCGGGATAAGCCCGGGAAACTGGGTCTAATACCGGATACGACNGNCGGACGCATGTCTGGTGG-TGGAAAGTTTTTTCG--------GTTGGGGATGGGCTCGCGGCCTATCAGTTTGTTGGTGAGGTAATGGCTCACCAAGACGACGACGGGTAGCCGGCCTGAGAGGGCGACCGGCCACACTGGGACTGAGACACGGCCCAGACTCCTACGGGAGGCAGCAGTGGGGAATATTGCACAATGGGGGAAACCCTGATGCAGCGACGCAGCGTGCGGGATGACGGCC-TTCGGGTTGTAAACCGCTTTCAGCAGGGAAGAA-----GCGCAAG----------------TGACGGTACCTGCAGAAGAAGTACCGGCTAAC-TACGTGCCAGCAGCCGCGGTAATACGTAGGGTACGAGCGTTGTCCGGAATTATTGGGCGTAAAGAGCTCGTAGGTGGTTGGTCACGTCTGCTGTGGAAACGCAACGCTTAACGTTGCGCGTGCAGTGGGTACGGGCTGACTAGAGTGCAGTAGGGGAGTCTGGAATTCCTGGTGTAGCGGTGAAATGCGC
>yL5c
-----------CAGAGAGAAGCTTGCTTCTTTGCTGACGAGCGGCGGACGGGTGAGTAATACTTGGG-AACTTGCCTCTAGGCGGGGGACAACCACTGGAAACGGTGGCTAATACCGCATAATGTCTACGGACCAAAGTGGGGGACCTTCGGGCC--TCACA--------CCTAGAGATGGGCCCAAGTGGGATTAGCTAGTTGGTGAGGTAAAGGCTCACCAAGGCGACGATCCCTAGCTGTTCTGAGAGGATGATCAGCCACACTGGGACTGAGACACGGCCCAGACTCCTACGGGAGGCAGCAGTGGGGAATATTGCACAATGGGCGCAAGCCTGATGCAGCCATGCCGCGTGTGTGAAGAAGGCC-TTCGGGTTGTAAAGCACTTTCAGTGGTGAGGAA-GGTCAGTAAGTTAATAGCTTGCTGAATTGACGTTAGCCACAGAAGAAGCACCGGCTAAC-TCCGTGCCAGCAGCCGCGGTAATACGGAGGGTGCAAGCGTTAATCGGAATTACTGGGCGTAAAGCGTACGTAGGCGGTGTGTTAAGCAAGATGTGAAAGCCCCGGGCTCAACCTGGGAATTGCATTTTGAACTGGCACGCTAGAGTCCTGAAGAGGGTGGTAGAATTTCCAGTGTAGCGGTGAAATGCGT
>Idiomarina fontislapidosi F23(T)(NR AY526861)
TCGAGCGGTAACAGAGAGAAGCTTGCTTCTTTGCTGACGAGCGGCGGACGGGTGAGTAATACTTGGG-AACTTGCCTCTAGGCGGGGGACAACCACTGGAAACGGTGGCTAATACCGCATAATGTCTACGGACCAAAGTGGGGGACCTTCGGGCC--TCACA--------CCTAGAGATGGGCCCAAGCGGGATTAGCTAGTTGGTGAGGTAAAGGCTCACCAAGGCGACGATCCCTAGCTGTTCTGAGAGGATGATCAGCCACACTGGGACTGAGACACGGCCCAGACTCCTACGGGAGGCAGCAGTGGGGAATATTGCACAATGGGCGCAAGCCTGATGCAGCCATGCCGCGTGTGTGAAGAAGGCC-TTCGGGTTGTAAAGCACTTTCAGTGGTGAGGAA-GGTCAGTAAGTTAATAGCTTGCTGAATTGACGTTAGCCACAGAAGAAGCACCGGCTAAC-TCCGTGCCAGCAGCCGCGGTAATACGGAGGGTGCAAGCGTTAATCGGAATTACTGGGCGTAAAGCGTACGTAGGCGGTGTGTTAAGCAAGATGTGAAAGCCCCGGGCTCAACCTGGGAATTGCATTTTGAACTGGCACGCTAGAGTCCTGAAGAGGGTGGTAGAATTTCCAGTGTAGCGGTGAAATGCGT
>yL6D
CGAGTTATCTGAACCTTCGGG-GGACGATAACGGCGTCGAGCGGCGGACGGGTGAGTAATGCCTAGG-AAATTGCCCTGATGTGGGGGATAACCATTGGAAACGATGGCTAATACCGCATAATGCCTACGGGCCAAAGAGGGGGACCTTCGGGCC--TCTCG--------CGTCAGGATATGCCTAGGTGGGATTAGCTAGTTGGTGAGGTAATGGCTCACCAAGGCGACGATCCCTAGCTGGTCTGAGAGGATGATCAGCCACACTGGAACTGAGACACGGTCCAGACTCCTACGGGAGGCAGCAGTGGGGAATATTGCACAATGGGCGCAAGCCTGATGCAGCCATGCCGCGTGTGTGAAGAAGGCC-TTCGGGTTGTAAAGCACTTTCAGTCGTGAGGAA-GGTAGTGTAGTTAATAGCTGCATTATTTGACGTTAGCGACAGAAGAAGCACCGGCTAAC-TCCGTGCCAGCAGCCGCGGTAATACGGAGGGTGCGAGCGTTAATCGGAATTACTGGGCGTAAAGCGCATGCAGGTGGTTTGTTAAGTCAGATGTGAAAGCCCGGGGCTCAACCTCGGAATTGCATTTGAAACTGGCAGACTAGAGTACTGTAGAGGGGGGTAGAATTTCAGGTGTAGCGGTGAAATGC--
>yL19a
CGAGTTATCTGAACCTTCGGG-GAACGATAACGGCGTCGAGCGGCGGACGGGTGAGTAATGCCTAGG-AAATTGCCCTGATGTGGGGGATAACCATTGGAAACGATGGCTAATACCGCATAATGCCTACGGGCCAAAGAGGGGGACCTTCGGGCC--TCTCG--------CGTCAGGATATGCCTAGGTGGGATTAGCTAGTTGGTGAGGTAATGGCTCACCAAGGCGACGATCCCTAGCTGGTCTGAGAGGATGATCAGCCACACTGGAACTGAGACACGGTCCAGACTCCTACGGGAGGCAGCAGTGGGGAATATTGCACAATGGGCGCAAGCCTGATGCAGCCATGCCGCGTGTGTGAAGAAGGCC-TTCGGGTTGTAAAGCACTTTCAGTCGTGAGGAA-GGTAGTGTAGTTAATAGCTGCATTATTTGACGTTAGCGACAGAAGAAGCACCGGCTAAC-TCCGTGCCAGCAGCCGCGGTAATACGGAGGGTGCGAGCGTTAATCGGAATTACTGGGCGTAAAGCGCATGCAGGTGGTTTGTTAAGTCAGATGTGAAAGCCCGGGGCTCAACCTCGGAATTGCATTTGAAACTGGCAGACTAGAGTACTGTAGAGGGGGGTAGAATTTCAGGTGTAGCGGTGAAATGCGT
>yL8b
CGAGTTATCTGAACCTTCGGG-GAACGATAACGGCGTCGAGCGGCGGACGGGTGAGTAATGCCTAGG-AAATTGCCCTGATGTGGGGGATAACCATTGGAAACGATGGCTAATACCGCATAATGCCTACGGGCCAAAGAGGGGGACCTTCGGGCC--TCTCG--------CGTCAGGATATGCCTAGGTGGGATTAGCTAGTTGGTGAGGTAATGGCTCACCAAGGCGACGATCCCTAGCTGGTCTGAGAGGATGATCAGCCACACTGGAACTGAGACACGGTCCAGACTCCTACGGGAGGCAGCAGTGGGGAATATTGCACAATGGGCGCAAGCCTGATGCAGCCATGCCGCGTGTGTGAAGAAGGCC-TTCGGGTTGTAAAGCACTTTCAGTCGTGAGGAA-GGTAGTGTAGTTAATAGCTGCATTATTTGACGTTAGCGACAGAAGAAGCACCGGCTAAC-TCCGTGCCAGCAGCCGCGGTAATACGGAGGGTGCGAGCGTTAATCGGAATTACTGGGCGTAAAGCGCATGCAGGTGGTTTGTTAAGTCAGATGTGAAAGCCCGGGGCTCAACCTCGGAATTGCATTTGAAACTGGCAGACTAGAGTACTGTAGAGGGGGGTAGAATTTCAGGTGTAGCGGTGAAATGCGT
>yL12
--------AATCGAT-GGGAGCTTGCTCCC-T-GAGATTAGCGGCGGACGGGTGAGTAACACGTGGGCAACCTGCCTATAAGACTGGGATAACTTCGGGAAACCGGAGCTAATACCGGATACGTTCTTTTCTCGCATGAGAGAAGATGGAAAGACGGTTTAC-GCTGTCACTTATAGATGGGCCCGCGGCGCATTAGCTAGTTGGTGAGGTAATGGCTCACCAAGGCGACGATGCGTAGCCGACCTGAGAGGGTGATCGGCCACACTGGGACTGAGACACGGCCCAGACTCCTACGGGAGGCAGCAGTAGGGAATCTTCCGCAATGGACGAAAGTCTGACGGAGCAACGCCGCGTGAACGAAGAAGGCC-TTCGGGTCGTAAAGTTCTGTTGTTAGGGAAGAACAAGTACCAGAGTAACT-GCTGGTACCTTGACGGTACCTAACCAGAAAGCCACGGCTAAC-TACGTGCCAGCAGCCGCGGTAATACGTAGGTGGCAAGCGTTGTCCGGAATTATTGGGCGTAAAGCGCGCGCAGGTGGTTCCTTAAGTCTGATGTGAAAGCCCACGGCTCAACCGTGGAGGGTCATTGGAAACTGGGGAACTTGAGTGCAGAAGAGGAAAGTGGAATTCCAAGTGTAGCGGTGAAATGCGT
>Brevibacterium frigoritolerans DSM 8801(T)(NR AM747813)
TCGAGC-GAATCGAC-GGGAGCTTGCTCCC-T-GAGATTAGCGGCGGACGGGTGAGTAACACGTGGGCAACCTGCCTATAAGACTGGGATAACTTCGGGAAACCGGAGCTAATACCGGATACGTTCTTTTCTCGCATGAGAGAAGATGGAAAGACGGTTTAC-GCTGTCACTTATAGATGGGCCCGCGGCGCATTAGCTAGTTGGTGAGGTAATGGCTCACCAAGGCGACGATGCGTAGCCGACCTGAGAGGGTGATCGGCCACACTGGGACTGAGACACGGCCCAGACTCCTACGGGAGGCAGCAGTAGGGAATCTTCCGCAATGGACGAAAGTCTGACGGAGCAACGCCGCGTGAACGAAGAAGGCC-TTCGGGTCGTAAAGTTCTGTTGTTAGGGAAGAACAAGTACCAGAGTAACT-GCTGGTACCTTGACGGTACCTAACCAGAAAGCCACGGCTAAC-TACGTGCCAGCAGCCGCGGTAATACGTAGGTGGCAAGCGTTGTCCGGAATTATTGGGCGTAAAGCGCGCGCAGGTGGTTCCTTAAGTCTGATGTGAAAGCCCACGGCTCAACCGTGGAGGGTCATTGGAAACTGGGGAACTTGAGTGCAGAAGAGGAAAGTGGAATTCCAAGTGTAGCGGTGAAATGCGT
>yL8
----------CGTTTTTGAAGCTTGCTTCAAA-AACGTTAGCGGCGGACGGGTGAGTAACACGTGGGCAACCTACCTTATCGACTGGGATAACTCCGGGAAACCGGGGCTAATACCGGATAACATCTAGCACCTCCTGGTGCCGGATTAAAAGAGGGCTTCTTGCTCTCACGATGAGATGGGCCCGCGGCGCATTAGCTAGTTGGAGAGGTAACGGCTCCCCAAGGCGACGATGCGTAGCCGACCTGAGAGGGTGATCGGCCACACTGGGACTGAGACACGGCCCAGACTCCTACGGGAGGCAGCAGTAGGGAATCTTCCGCAATGGACGAAAGTCTGACGGAGCAACGCCGCGTGAGTGATGAAGGGT-TTCGGCTCGTAAAGCTCTGTTATGAGGGAAGAACACGTACCGTTCGAATAGGGCGGTACCTTGACGGTACCTCATCAGAAAGCCACGGCTAAC-TACGTGCCAGCAGCCGCGGTAATACGTAGGTGGCAAGCGTTGTCCGGAATTATTGGGCGTAAAGCGCGCGCAGGCGGCCTTTTAAGTCTGATGTGAAATCTTGCGGCTCAACCGCAAGCGGCCATTGGAAACTGGGAGGCTTGAGTACAGAAGAGGAGAGTGGAATTCCACGTGTAGCGGTGAAATGCG-
>Bacillus gibsonii DSM8722(T)(NR X76446)
TCGAGC-GGACGTTTTTGAAGCTTGCTCCANA-AACGTTAGCGGCGGACGGGTGAGTAACACGTGGGCAACCTACCTTATCGACTGGGATAACTCCGGGAAACCGGGGCTAATACCGGATAACATCTAGCACCTCCTGGTGCCGGATTAAAAGAGGGCTTCTTGCTCTCACGATGAGATGGGCCCGCGGCGCATTAGCTAGTTGGAGAGGTAACGGCTCCCCAAGNCGACGATGCGTAGCCGACCTGAGAGGGTGATCGGCCACACTGGGACTGAGACACGGCCCAGACTCCTACGGGAGGCAGCAGTAGGGAATCTTCCGCAATGGACGAAAGTCTGACGGAGCAACCCCGCGTGAGTGATGAAGGGT-TTCGGCTCGTAAAGCTCTGTTATGAGGGAAGAACACGTACCGTTCGAATAGGGCGGTACCTTGACGGTACCTCATCAGAAAGCCACGGCTAAC-TACGTGCCAGCAGCCGCGGTAATACGTAGGTGGCAAGCGTTGTCCGGAATTATTGGGCGTAAAGCGCGCGCAGGCGGCCTTTTAAGTCTGATGTGAAATCTTGCGGCTCAACCGCAAGCGGCCATTGGAAACTGGGAGGCTTGAGTACAGAAGAGGAGAGTGGAATTCCACGTGTAGCGGTGAAATGCGT
>yQ5
---------ACAGAT-GGGAGCTTGCTCCC-T-GAAGTCAGCGGCGGACGGGTGAGTAACACGTGGGCAACCTGCCTGTAAGACTGGGATAACTCCGGGAAACCGGGGCTAATACCGGATAATTCTTTCCCTCACATGAGGGAAAGCTGAAAGATGGTTTCG-GCTATCACTTACAGATGGGCCCGCGGCGCATTAGCTAGTTGGTGAGGTAACGGCTCACCAAGGCAACGATGCGTAGCCGACCTGAGAGGGTGATCGGCCACACTGGGACTGAGACACGGCCCAGACTCCTACGGGAGGCAGCAGTAGGGAATCTTCCGCAATGGACGAAAGTCTGACGGAGCAACGCCGCGTGAGTGATGAAGGTT-TTCGGATCGTAAAACTCTGTTGTTAGGGAAGAACAAGTACCGGAGTAACT-GCCGGTACCTTGACGGTACCTAACCAGAAAGCCACGGCTAAC-TACGTGCCAGCAGCCGCGGTAATACGTAGGTGGCAAGCGTTGTCCGGAATTATTGGGCGTAAAGCGCGCGCAGGCGGTTCCTTAAGTCTGATGTGAAAGCCCCCGGCTCAACCGGGGAGGGTCATTGGAAACTGGGGAACTTGAGTGCAGAAGAGAAGAGTGGAATTCCACGTGTAGCGGTGAAATGCGT
>yQ11
---------AATGATGAGGAGCTTGCTCCTCT-GA-TTTAGCGGCGGACGGGTGAGTAACACGTGGGTAATCTGCCTGTAAGACGGGGATAACTCCGGGAAACCGGGGCTAATACCGGATAATAAGAGAAGAAGCATTTCTTCTTTTTGAAAGTCGGTTTCG-GCTGACACTTACAGATGAGCCCGCGGCGCATTAGCTAGTTGGTGAGGTAACGGCTCACCAAGGCGACGATGCGTAGCCGACCTGAGAGGGTGATCGGCCACACTGGGACTGAGACACGGCCCAGACTCCTACGGGAGGCAGCAGTAGGGAATCTTCGGCAATGGGCGAAAGCCTGACCGAGCAACGCCGCGTGAGCGATGAAGGCC-TTCGGGTCGTAAAGCTCTGTTGTTAGAGAAGAACAAGTACGAGAGTAACT-GCTCGTACCTTGACGGTACCTAACCAGAAAGCCACGGCTAAC-TACGTGCCAGCAGCCGCGGTAATACGTAGGTGGCAAGCGTTATCCGGAATTATTGGGCGTAAAGCGCGCGCAGGCGGTCTCTTAAGTCTGATGTGAAAGCCCACGGCTCAACCGTGGAGGGTCATTGGAAACTGGGAGACTTGAGTGCAGGAGAGAAAAGTGGAATTCCACGTGTAGCGGTGAAATGCGT
>yQ15
---------------TGAGTGGAGCTTGCTCCATGATTCAGCGGCGGACGGGTGAGTAATGCCTAGG-AATCTGCCTGGTAGTGGGGGACAACGTTTCGAAAGGAACGCTAATACCGCATACGTCCTACGGGAGAAAGTGGGGGATCTTCGGACC--TCACG--------CTATCAGATGAGCCTAGGTCGGATTAGCTAGTTGGTGGGGTAAAGGCTCACCAAGGCGACGATCCGTAACTGGTCTGAGAGGATGATCAGTCACACTGGAACTGAGACACGGTCCAGACTCCTACGGGAGGCAGCAGTGGGGAATATTGGACAATGGGCGAAAGCCTGATCCAGCCATGCCGCGTGTGTGAAGAAGGTC-TTCGGATTGTAAAGCACTTTAAGTTGGGAGGAA-GGGCAGTAAGTTAATACCTTGCTGTTTTGACGTTACCGACAGAATAAGCACCGGCTAAC-TTCGTGCCAGCAGCCGCGGTAATACGAAGGGTGCAAGCGTTAATCGGAATTACTGGGCGTAAAGCGCGCGTAGGTGGTTCGTTAAGTTGGATGTGAAAGCCCCGGGCTCAACCTGGGAACTGCATCCAAAACTGGCGAGCTAGAGTATGGCAGAGGGTGGTGGAATTTCCTGTGTAGCGGTGAAATGCGT
>Pseudomonas stutzeri ATCC17588(T)(NR CP002881)
TGCAAGTCGAGCGGATGAGTGGAGCTTGCTCCATGATTCAGCGGCGGACGGGTGAGTAATGCCTAGG-AATCTGCCTGGTAGTGGGGGACAACGTTTCGAAAGGAACGCTAATACCGCATACGTCCTACGGGAGAAAGTGGGGGATCTTCGGACC--TCACG--------CTATCAGATGAGCCTAGGTCGGATTAGCTAGTTGGTGAGGTAAAGGCTCACCAAGGCGACGATCCGTAACTGGTCTGAGAGGATGATCAGTCACACTGGAACTGAGACACGGTCCAGACTCCTACGGGAGGCAGCAGTGGGGAATATTGGACAATGGGCGAAAGCCTGATCCAGCCATGCCGCGTGTGTGAAGAAGGTC-TTCGGATTGTAAAGCACTTTAAGTTGGGAGGAA-GGGCAGTAAGTTAATACCTTGCTGTTTTGACGTTACCAACAGAATAAGCACCGGCTAAC-TTCGTGCCAGCAGCCGCGGTAATACGAAGGGTGCAAGCGTTAATCGGAATTACTGGGCGTAAAGCGCGCGTAGGTGGTTCGTTAAGTTGGATGTGAAAGCCCCGGGCTCAACCTGGGAACTGCATCCAAAACTGGCGAGCTAGAGTATGGCAGAGGGTGGTGGAATTTCCTGTGTAGCGGTGAAATGCGT
>yQ16
TCGTGC-GGACCTTTTAAAAGCTTGCTTTTAA-AAGGTTAGCGGCGGACGGGTGAGTAACACGTGGGCAACCTGCCTGTAAGACCGGGATAACGCCGGGAAACCGGGGCTAATACCGGATAGTTTTTTCCTCCGCATGGAAGAAAAAGGAAAGGCGGCTTCG-GCTGCCACTTACAGATGGGCCCGCGGCGCATTAGCTAGTTGGCGGGGTAACGGCCCACCAAGGCAACGATGCGTAGCCGACCTGAGAGGGTGATCGGCCACATTGGGACTGAGACACGGCCCAAACTCCTACGGGAGGCAGCAGTAGGGAATCTTCCGCAATGGACGAAAGTCTGACGGAGCAACGCCGCGTGAGTGAAGAAGGCC-TTCGGGTCGTAAAACTCTGTTGCCGGGGAAGAACAAGTGCCGTTCGAACAGGGCGGCACCTTGACGGTACCCGGCCAGAAAGCCACGGCTAAC-TACGTGCCAGCAGCCGCGGTAATACGTAGGTGGCAAGCGTTGTCCGGAATTATTGGGCGTAAAGCGCGCGCAGGCGGCTTCTTAAGTCTGATGTGAAATCTTGCGGCTCAACCGCAAGCG----------------------------------------------------------------------
>Bacillus coagulans ATCC7050(T)(NR CP009709)
TCGTGC-GGACCTTTTAAAAGCTTGCTTTTAA-AAGGTTAGCGGCGGACGGGTGAGTAACACGTGGGCAACCTGCCTGTAAGATCGGGATAACGCCGGGAAACCGGGGCTAATACCGGATAGTTTTTTTCTCCGCATGGAGGAAAAAGGAAAGACGGCTTCG-GCTGTCACTTACAGATGGGCCCGCGGCGCATTAGCTAGTTGGTGGGGTAACGGCTCACCAAGGCAACGATGCGTAGCCGACCTGAGAGGGTGATCGGCCACATTGGGACTGAGACACGGCCCAAACTCCTACGGGAGGCAGCAGTAGGGAATCTTCCGCAATGGACGAAAGTCTGACGGAGCAACGCCGCGTGAGTGAAGAAGGCC-TTCGGGTCGTAAAACTCTGTTGCCGGGGAAGAACAAGTGCCGTTCGAACAGGGCGGCGCCTTGACGGTACCCGGCCAGAAAGCCACGGCTAAC-TACGTGCCAGCAGCCGCGGTAATACGTAGGTGGCAAGCGTTGTCCGGAATTATTGGGCGTAAAGCGCGCGCAGGCGGCTTCTTAAGTCTGATGTGAAATCTTGCGGCTCAACCGCAAGCGGTCATTGGAAACTGGGAGGCTTGAGTGCAGAAGAGGAGAGTGGAATTCCACGTGTAGCGGTGAAATGCGT
>yQ18
--------GAATGATGAGGAGCTTGCTCCTCT-GA-TTTAGCGGCGGACGGGTGAGTAACACGTGGGTAATCTGCCTGTAAGACGGGGATAACTCCGGGAAACCGGGGCTAATACCGGATAATAAGAGAAGAAGCATTTCTTCTTTTTGAAAGTCGGTTTCG-GCTGACACTTACAGATGAGCCCGCGGCGCATTAGCTAGTTGGTGAGGTAACGGCTCACCAAGGCGACGATGCGTAGCCGACCTGAGAGGGTGATCGGCCACACTGGGACTGAGACACGGCCCAGACTCCTACGGGAGGCAGCAGTAGGGAATCTTCGGCAATGGGCGAAAGCCTGACCGAGCAACGCCGCGTGAGCGATGAAGGCC-TTCGGGTCGTAAAGCTCTGTTGTTAGAGAAGAACAAGTACGAGAGTAACT-GCTCGTACCTTGACGGTACCTAACCAGAAAGCCACGGCTAAC-TACGTGCCAGCAGCCGCGGTAATACGTAGGTGGCAAGCGTTATCCGGAATTATTGGGCGTAAAGCGCGCGCAGGCGGTCTCTTAAGTCTGATGTGAAAGCCCACGGCTCAACCGTGGAGGGTCATTGGAAACTGGGAGACTTGAGTGCAGGAGAGAAAAGTGGAATTCCACGTGTAGCGGTGAAATGCGT
>Fictibacillus nanhaiensis JSM082006(T)(NR GU477780)(2)
GTCGAG-CGAATGATGAGGAGCTTGCTCCTCT-GA-TTTAGCGGCGGACGGGTGAGTAACACGTGGGTAATCTGCCTGTAAGACGGGGATAACTCCGGGAAACCGGGGCTAATACCGGATAATAAGAGAAGAAGCATTTCTTCTTTTTGAAAGTCGGTTTCG-GCTGACACTTACAGATGAGCCCGCGGCGCATTAGCTAGTTGGTGAGGTAACGGCTCACCAAGGCGACGATGCGTAGCCGACCTGAGAGGGTGATCGGCCACACTGGGACTGAGACACGGCCCAGACTCCTACGGGAGGCAGCAGTAGGGAATCTTCGGCAATGGGCGAAAGCCTGACCGAGCAACGCCGCGTGAGCGATGAAGGCC-TTCGGGTCGTAAAGCTCTGTTGTTAGAGAAGAACAAGTACGAGAGTAACT-GCTCGTACCTTGACGGTACCTAACCAGAAAGCCACGGCTAAC-TACGTGCCAGCAGCCGCGGTAATACGTAGGTGGCAAGCGTTATCCGGAATTATTGGGCGTAAAGCGCGCGCAGGCGGTCTCTTAAGTCTGATGTGAAAGCCCACGGCTCAACCGTGGAGGGTCATTGGAAACTGGGAGACTTGAGTGCAGGAGAGAAAAGTGGAATTCCACGTGTAGCGGTGAAATGCGT
>B21
TCTAGC-GAACAGAAAAGGAGCTTGCTCCTTT-GACGTTAGCGGCGGACGGGTGAGTAACACGTGGGCAACCTACCCTATAGTTTGGGATAACTCCGGGAAACCGGGGCTAATACCGAATAATCTCTTTTACTTCATGGTGAAAGACTGAAAGACGGTTTCG-GCTGTCGCTATAGGATGGGCCCGCGGCGCATTAGCTAGTTGGTGAGGTAACGGCTCACCAAGGCCACCATGCGTAGCCGACCTGAGAGGGTGATCGGCCACCCTGGGACTGAGACACGGCCCAAACTCCTACGGGAGGCAGCAGTAGGGAATCTTCCACAATGGGCGAAAGCCTGATGGAGCAACGCCGCGTGAGTGAAGAAGGTT-TTCGGATCGTAAAACTCTGTTGTAAGGGAAGAACAAGTACAGTAGTAACT-GGCTGTACCTTGACGGTACCTTATTAGAAAGCCACGGCTAAC-TACGTGCCAGCAGCCGCGGTAATACGTAGGTGGCAAGCGTTGTCCGGAATTATTGGGCGTAAAGCGCGCGCAGGCGGTCCTTTAAGTCTGATGTGAAAGCCCACGGCTCAACCGTGGAGGGTCATTGGAAACTGGGGGACTTGAGTGCAGAAGAGGAAAGTGGAATTCCAAGACTG--------------
>Lysinibacillus xylanilyticus DSM 23493(T)(NR_LFXJ01000007)
TCGAGC-GAACAGAGAAGGAGCTTGCTCCTTT-GACGTTAGCGGCGGACGGGTGAGTAACACGTGGGCAACCTACCCTATAGTTTGGGATAACTCCGGGAAACCGGGGCTAATACCGAATAATCTGTTTCACTTCATGGTGAAACACTGAAAGACGGTTTCG-GCTGTCGCTATAGGATGGGCCCGCGGCGCATTAGCTAGTTGGTGAGGTAACGGCTCACCAAGGCGACGATGCGTAGCCGACCTGAGAGGGTGATCGGCCACACTGGGACTGAGACACGGCCCAGACTCCTACGGGAGGCAGCAGTAGGGAATCTTCCACAATGGGCGAAAGCCTGATGGAGCAACGCCGCGTGAGTGAAGAAGGTT-TTCGGATCGTAAAACTCTGTTGTAAGGGAAGAACAAGTACAGTAGTAACT-GGCTGTACCTTGACGGTACCTTATTAGAAAGCCACGGCTAAC-TACGTGCCAGCAGCCGCGGTAATACGTAGGTGGCAAGCGTTGTCCGGAATTATTGGGCGTAAAGCGCGCGCAGGCGGTCCTTTAAGTCTGATGTGAAAGCCCACGGCTCAACCGTGGAGGGTCATTGGAAACTGGGGGACTTGAGTGCAGAAGAGGAAAGTGGAATTCCAAGTGTAGCGGTGAAATGCGT
>Lysinibacillus fusiformis NBRC15717(T)(NR AB271743)
TCGAGC-GAACAGAGAAGGAGCTTGCTCCTTC-GACGTTAGCGGCGGACGGGTGAGTAACACGTGGGCAACCTACCTTATAGTTTGGGATAACTCCGGGAAACCGGGGCTAATACCGAATAATCTGTTTCACCTCATGGTGAAACACTGAAAGACGGTTTCG-GCTGTCGCTATAGGATGGGCCCGCGGCGCATTAGCTAGTTGGTGAGGTAACGGCTCACCAAGGCGACGATGCGTAGCCGACCTGAGAGGGTGATCGGCCACACTGGGACTGAGACACGGCCCAGACTCCTACGGGAGGCAGCAGTAGGGAATCTTCCACAATGGGCGAAAGCCTGATGGAGCAACGCCGCGTGAGTGAAGAAGGAT-TTCGGTTCGTAAAACTCTGTTGTAAGGGAAGAACAAGTACAGTAGTAACT-GGCTGTACCTTGACGGTACCTTATTAGAAAGCCACGGCTAAC-TACGTGCCAGCAGCCGCGGTAATACGTAGGTGGCAAGCGTTGTCCGGAATTATTGGGCGTAAAGCGCGCGCAGGTGGTTTCTTAAGTCTGATGTGAAAGCCCACGGCTCAACCGTGGAGGGTCATTGGAAACTGGGAGACTTGAGTGCAGAAGAGGATAGTGGAATTCCAAGTGTAGCGGTGAAATGCGT
>B24
TCGAGC-GAACAGAGAAGGAGCTTGCTCCTTC-GACGTTAGCGGCGGACGGGTGAGTAACACGTGGGCAACCTACCTTATAGTTTGGGATAACTCCGGGAAACCGGGGCTAATACCGAATAATCTGTTTCACCTCATGGTGAAACACTGAAAGACGGTTTCG-GCTGTCGCTATAGGATGGGCCCGCGGCGCATTAGCTAGTTGGTGAGGTAACGGCTCACCAAGGCGACGATGCGTAGCCGACCTGAGAGGGTGATCGGCCACACTGGGACTGAGACACGGCCCAGACTCCTACGGGAGGCAGCAGTAGGGAATCTTCCACAATGGGCGAAAGCCTGATGGAGCAACGCCGCGTGAGTGAAGAAGGAT-TTCGGTTCGTAAAACTCTGTTGTAAGGGAAGAACAAGTACAGTAGTAACT-GGCTGTACCTTGACGGTACCTTATTAGAAAGCCACGGCTAAC-TACGTGCCAGCAGCCGCGGTAATACGTAGGTGGCAAGCGTTGTCCGGAATTATTGGGCGTAAAGCGCGCGCAGGTGGTTTCTTAAGTCTGATGTGAAAGCCCACGGCTCAACCGTGGAGG----------------------------------------------------------------------
>D38
---CTTAACTGAACCTTCGGG-GGACGTTAAGGGCGTCGAGCGGCGGACGGGTGAGTAATGCCTGGG-AATATGCCTTGATGTGGGGGATAACCATTGGAAACGATGGCTAATACCGCATAATCTCTTCGGAGCAAAGAGGGGGACCTTCGGGCC--TCTCG--------CGTCAAGATTAGCCCAGGTGGGATTAGCTAGTTGGTGAGGTAATGGCTCACCAAGGCGACGATCCCTAGCTGGTCTGAGAGGATGATCAGCCACACTGGAACTGAGACACGGTCCAGACTCCTACGGGAGGCAGCAGTGGGGAATATTGCACAATGGGCGCAAGCCTGATGCAGCCATGCCGCGTGTGTGAAGAAGGCC-TTCGGGTTGTAAAGCACTTTCAGCAGTGAGGAA-GGTGGTGTCGTTAATAGCGGCATCATTTGACGTTAGCTGCAGAAGAAGCACCGGCTAAC-TCCGTGCCAGCAGCCGCGGTAATACGGAGGGTGCGAGCGTTAATCGGAATTACTGGGCGTAAAGCGCATGCAGGTGGTTTGTTAAGTCAGATGTGAAAGCCCGGGGCTCAACCTCGGAACCGCATTTGAAACTGGCAGGCTAGAGTACTGTAGAGGGGGGTAGAATTTCAGGTGTAGCGGTGAAATGCGT
>Vibrio variabilis R40492(T)(NR GU929924)
---------------------------------------------------------------------------------------------------------------------------------------AAGAGGGGGACCTTCGGGCC--TCTCG--------CGTCAGGATATGCCCAGGTGGGATTAGCTAGTTGGTGAGGTAATGGCTCACCAAGGCGACGATCCCTAGCTGGTCTGAGAGGATGATCAGCCACACTGGAACTGAGACACGGTCCAGACTCCTACGGGAGGCAGCAGTGGGGAATATTGCACAATGGGCGCAAGCCTGATGCAGCCATGCCGCGTGTGTGAAGAAGGCC-TTCGGGTTGTAAAGCACTTTCAGCAGTGAGGAA-GGTGGTGTCGTTAATAGCGGCATYATTTGACGTTAGCTGCAGAAGAAGCACCGGCTAAC-TCCGTGCCAGCAGCCGCGGTAATACGGAGGGTGCGAGCGTTAATCGGAATTACTGGGCGTAAAGCGCATGCAGGTGGTTAGTTAAGTCAGATGTGAAAGCCCGGGGCTCAACCTCGGAACTGCATTTGAAACTGGCTGACTAGAGTACTGTAGAGGGGGGTAGAATTTCAGGTGTAGCGGTGAAATGCGT
>yL11
--------GAACGAAGAGGAGCTTGCTCCTTTGGCGTCGAGCGGCGGACGGGTGAGTAATGCTTGGG-AATGTGCCTTATGGTGGGGGACAACAGTTGGAAACGACTGCTAATACCGCATAATGTCTTCGGACCAAAGTGGGGGACCTTCGGGCC--TCACG--------CCATAAGATCAGCCCAAGTGGGATTAGCTAGTTGGTAAGGTAATGGCTTACCAAGGCGACGATCCCTAGCTGGTTTGAGAGGATGATCAGCCACACTGGGACTGAGACACGGCCCAGACTCCTACGGGAGGCAGCAGTGGGGAATATTGCACAATGGGCGCAAGCCTGATGCAGCCATGCCGCGTGTGTGAAGAAGGCC-TTCGGGTTGTAAAGCACTTTCAGTAAGGAGGAA-AGGTTAAGTGTTAATAGCACTTAGCTGTGACGTTACTTACAGAAGAAGCACCGGCTAAC-TCCGTGCCAGCAGCCGCGGTAATACGGAGGGTGCGAGCGTTAATCGGAATTACTGGGCGTAAAGCGTACGCAGGCGGTTTGTTAAGCGAGATGTGAAAGCCCCGGGCTCAACCTGGGAACTGCATTTCGAACTGGCAAACTAGAGTGTGATAGAGGGTGGTAGAATTTCAGGTGTAGCGGTGAAATGCGT
>Pseudoalteromonas arabiensis JCM17292(T)(NR LRUF01000013)
TCGAGCGGAAACGAAGAGGAGCTTGCTCCTTTGGCGTCGAGCGGCGGACGGGTGAGTAATGCTTGGG-AATGTGCCTTATGGTGGGGGACAACAGTTGGAAACGACTGCTAATACCGCATAATGTCTTCGGACCAAAGTGGGGGACCTTCGGGCC--TCACG--------CCATAAGATCAGCCCAAGTGGGATTAGCTAGTTGGTAAGGTAATGGCTTACCAAGGCGACGATCCCTAGCTGGTTTGAGAGGATGATCAGCCACACTGGGACTGAGACACGGCCCAGACTCCTACGGGAGGCAGCAGTGGGGAATATTGCACAATGGGCGCAAGCCTGATGCAGCCATGCCGCGTGTGTGAAGAAGGCC-TTCGGGTTGTAAAGCACTTTCAGTAAGGAGGAA-AGGTTAAGTGTTAATAGCACTTAGCTGTGACGTTACTTACAGAAGAAGCACCGGCTAAC-TCCGTGCCAGCAGCCGCGGTAATACGGAGGGTGCGAGCGTTAATCGGAATTACTGGGCGTAAAGCGTACGCAGGCGGTTTGTTAAGCGAGATGTGAAAGCCCCGGGCTCAACCTGGGAACTGCATTTCGAACTGGCAAACTAGAGTGTGATAGAGGGTGGTAGAATTTCAGGTGTAGCGGTGAAATGCGT
>yL13
---------AACAGAAAGTAGCTTGCTACTTTGCTGACGAGCGGCGGACGGGTGAGTAATGCCTAGG-GATCTGCCCAGTCGAGGGGGATAACAGTTGGAAACGACTGCTAATACCGCATACGCCCTACGGGGGAAAGGAGGGGACCTTCGGGCC--TTTCG--------CGATTGGATGAACCTAGGTGGGATTAGCTAGTTGGTAAGGTAATGGCTTACCAAGGCGACGATCCCTAGCTGTTCTGAGAGGATGATCAGCCACACTGGGACTGAGACACGGCCCAGACTCCTACGGGAGGCAGCAGTGGGGAATATTGCACAATGGGGGAAACCCTGATGCAGCCATGCCGCGTGTGTGAAGAAGGCC-TTCGGGTTGTAAAGCACTTTCAGTAGGGAGGAA-AGGTAGCAGCTTAATACGTTGTTGCTGTGACGTTACCTACAGAAGAAGGACCGGCTAAC-TTCGTGCCAGCAGCCGCGGTAATACGAGGGGTCCAAGCGTTAATCGGAATTACTGGGCGTAAAGCGTACGCAGGCGGTTCATTAAGCCAGATGTGAAATCCCCGGGCTCAACCTGGGAATTGCATTTGGAACTGGTGAACTAGAGTCTTGTAGAGGGGGGTAGAATTTCAGGTGTAGCGGTGAAATGCGT
>Shewanella pacifica KMM3597(T)(NR AF500075)
TCGAGCGGTAACAGAAAGTAGCTTGCTACTTTGCTGACGAGCGGCGGACGGGTGAGTAATGCCTAGG-GATCTGCCCAGTCGAGGGGGATAACAGTTGGAAACGACTGCTAATACCGCATACGCCCTACGGGGGAAAGGAGGGGACCTTCGGGCC--TTTCG--------CGATTGGATGAACCTAGGTGGGATTAGCTAGTTGGTAAGGTAATGGCTTACCAAGGCGACGATCCCTAGCTGTTCTGAGAGGATGATCAGCCACACTGGGACTGAGACACGGCCCAGACTCCTACGGGAGGCAGCAGTGGGGAATATTGCACAATGGGGGAAACCCTGATGCAGCCATGCCGCGTGTGTGAAGAAGGCC-TTCGGGTTGTAAAGCACTTTCAGTAGGGAGGAA-AGGTAGCAGCTTAATACGTTGTTNCTGTGACGTTACCTACAGAAGAAGGACCGGCTAAC-TTCGTGCCAGCAGCCGCGGTAATACGAGGGGTCCAAGCGTTAATCGGAATTACTGGGCGTAAAGCGTACGCAGGCGGTTCATTAAGCCAGATGTGAAATCCCCGGGCTCAACCTGGGAATTGCATTTGGAACTGGTGAACTAGAGTCTTGTAGAGGGGGGTAGAATTTCAGGTGTAGCGGTGAAATGCGT
>Vibrio neocaledonicus NC470(T)(NR JQ934828)
CGAGTTATCTGAACCTTCGGG-GAACGATAACGGCGTCGAGCGGCGGACGGGTGAGTAATGCCTAGG-AAATTGCCCTGATGTGGGGGATAACCATTGGAAACGATGGCTAATACCGCATGATGCCTACGGGCCAAAGAGGGGGACCTTCGGGCC--TCTCG--------CGTCAGGATATGCCTAGGTGGGATTAGCTAGTTGGTGAGGTAAGGGCTCACCAAGGCGACGATCCCTAGCTGGTCTGAGAGGATGATCAGCCACACTGGAACTGAGACACGGTCCAGACTCCTACGGGAGGCAGCAGTGGGGAATATTGCACAATGGGCGCAAGCCTGATGCAGCCATGCCGCGTGTGTGAAGAAGGCCCTTCGGGTTGTAAAGCACTTTCAGTCGTGAGGAA-GGTGGTGTAGTTAATAGCTGCATTATTTGACGTTAGCGACAGAAGAAGCACCGGCTAACCTCCGTGCCAGCAGCCGCGGTAATACGGAGGGTGCGAGCGTTAATCGGAATTACTGGGCGTAAAGCGCATGCAGGTGGTTTGTTAAGTCAGATGTGAAAGCCCGGGGCTCAACCTCGGAATAGCATTTGAAACTGGCAGACTAGAGTACTGTAGAGGGGGGTAGAATTTCAGGTGTAGCGGTGAAATGCGT
